# Supplementary material for: Evaluating the impact of “Sustainable Urban Mobility Plans” on urban background air quality
Source: J Environ Manage. 2019 Feb 1;231:249–55. doi: 10.1016/j.jenvman.2018.10.039 (PMC6331659; doi:10.1016/j.jenvman.2018.10.039)
Supplement: Multimedia component 2 [file mmc2.csv]

FUA_CODE	Name	NUTS3	NUTS2	COUNTRY_CO	NOx_2015_baseline	reduction_in_FUA	NOx_2015_SUMP	POP2011	net_decr	area	avoid	shift	improve
AT001L2	Nordburgenland	AT112	AT11	AT	29930.5855822629	0.0725292176988206	27759.7436247138	2693483	2170.84195754913	111.514363499	0.0307024529432508	0.0241740087973285	0.0176527559582413
AT002L2	Graz	AT221	AT22	AT	8970.89018655125	0.0907471368823221	8156.80758683601	610969	814.082599715247	36.3637680272	0.040811063461209	0.0295166580440165	0.0204194153770966
AT003L2	Mostviertel-Eisenwurzen	AT121	AT12	AT	9564.4298657794	0.0984689259309849	8622.63072975387	606840	941.799136025533	42.782039133	0.0456975392511266	0.0320337283877625	0.0207376582920958
AT004L2	Salzburg und Umgebung	AT323	AT32	AT	7404.14219772196	0.077654653500487	6829.17610088953	348737	574.966096832433	17.1631243312	0.0312989850283183	0.025660091372018	0.0206955771001507
AT005L2	Innsbruck	AT332	AT33	AT	4939.4365536452	0.0514977200984971	4685.06683256129	295356	254.369721083905	22.4781905146	0.023298689333844	0.017433917585258	0.0107651131793952
AT006L1	Klagenfurt-Villach	AT211	AT21	AT	4566.44796216157	0.0627053938888882	4280.10704402112	248981	286.340918140452	27.9173385807	0.0284551109973649	0.0207196236003897	0.0135306592911335
BE001L2	Arr. de Bruxelles-Capitale/Arr. van Brussel-Hoofdstad	BE100	BE1	BE	36429.4300289533	0.138824188407011	31372.1439710539	2532269	5057.28605789944	41.5990261284	0.060327651089626	0.0465118373917468	0.0319846999256382
BE002L2	Arr. Antwerpen	BE211	BE21	BE	12494.6871882044	0.138824188407011	10760.1223799024	1065624	1734.56480830195	15.3349741916	0.0603970749528429	0.0477721131918814	0.0306550002622867
BE003L2	Arr. Dendermonde	BE232	BE23	BE	10082.0280060547	0.0572046833980628	9505.28878595798	581069	576.739220096764	13.0631373567	0.024869425116745	0.0188487761009408	0.013486482180377
BE004L2	Arr. Charleroi	BE322	BE32	BE	6942.63854181708	0.126005070630582	6067.83088199282	483708	874.807659824265	13.8571239137	0.054050115687102	0.0417849157354119	0.0301700392080681
BE005L2	Arr. Huy	BE331	BE33	BE	8918.40284124817	0.0355841685979065	8601.04889092115	731481	317.353950327024	17.9561439335	0.0155252672744891	0.012055042757178	0.00800385856623933
BE006L2	Arr. Brugge	BE251	BE25	BE	3385.33893032438	0.0686398757310794	3152.96968683933	223741	232.369243485051	7.24464054243	0.0293108899120944	0.0218387403783198	0.0174902454406652
BE007L2	Arr. Dinant	BE351	BE35	BE	5804.41828710606	0.0798198140120747	5341.11069898097	216257	463.307588125091	10.6411500586	0.0344004476593187	0.027071278290655	0.018348088062101
BE008L1	Arr. Leuven	BE242	BE24	BE	4027.23040838044	0.138824188407011	3468.15341540899	216918	559.07699297145	5.76624588724	0.061906400333549	0.0453383653624638	0.0315794227109982
BE009L1	Arr. Mons	BE323	BE32	BE	2556.03267606387	0.0748239786835133	2364.7801415957	196209	191.252534468166	4.9715962035	0.0345580396306288	0.0239109933008113	0.0163549457520732
BE010L1	Arr. Kortrijk	BE254	BE25	BE	1933.82896120577	0.069483126574308	1799.46047872124	168353	134.368482484523	2.84569065669	0.0307688556470086	0.0216943729797011	0.0170198979475983
BE011L1	Arr. Oostende	BE255	BE25	BE	634.974693657883	0.0377188671514398	611.024167543275	125526	23.9505261146079	2.64593827446	0.0164339363301335	0.0122394492685062	0.00904548155280005
BG001L2	Sofia (stolitsa)	BG411	BG	BG	6243.638357911	0.17	5182.21983706613	1533061	1061.41852084487	62.8013553409	0.0728578324447196	0.0542620730301362	0.0428800945251442
BG002L2	Plovdiv	BG421	BG	BG	2450.8127556087	0.17	2034.17458715522	545811	416.63816845348	30.189377995	0.0730817210549679	0.0542457438790961	0.0426725350659361
BG003L2	Varna	BG331	BG	BG	1611.84806780637	0.134031885548404	1395.80903206073	417446	216.039035745639	22.5539071249	0.0653765027162321	0.0471491775987383	0.0215062052334336
BG004L2	Yambol	BG343	BG	BG	1478.05525509498	0.0381023849480074	1421.73782479093	279548	56.3174303040544	32.2444426277	0.0170383436059652	0.0121432326409752	0.00892080870106696
BG005L1	Pleven	BG314	BG	BG	637.462907986315	0.092065566383685	578.774524313964	162907	58.6883836723509	19.9225764953	0.040145832073526	0.0317110354924459	0.0202086988177131
BG006L2	Ruse	BG323	BG	BG	597.657204619722	0.0734638922275246	553.750980150535	187869	43.9062244691869	14.9781953663	0.0320999743433652	0.0249168513895398	0.0164470664946196
BG007L2	Vidin	BG311	BG	BG	193.525511100333	0.0342007865380622	186.906786405521	66104	6.6187246948119	6.98983623054	0.0154917174243479	0.0110302104795957	0.00767885863411855
BG008L2	Stara Zagora	BG344	BG	BG	1780.01583557778	0.0974672789293718	1606.52253563282	163043	173.493299944958	14.4333719608	0.0421492072316016	0.0317450885532394	0.0235729831445309
BG009L1	Sliven	BG342	BG	BG	707.754703226111	0.0566637332593308	667.65067950947	125363	40.1040237166412	15.0077207699	0.0237433106802578	0.0185880678930198	0.0143323546860532
BG010L1	Dobrich	BG332	BG	BG	576.610559282259	0.0581582287579211	543.075910471289	113111	33.5346488109705	15.6498123943	0.0264627358880191	0.0194852179043505	0.0122102749655515
BG011L1	Shumen	BG333	BG	BG	533.371604497	0.0605729848291596	501.063694389499	99841	32.3079101075013	10.4857010698	0.0258388997834497	0.0199141239502192	0.0148199610954907
BG013L1	Yambol	BG343	BG	BG	393.345336603852	0.0381023849480074	378.357941171068	98194	14.9873954327835	14.3120226454	0.0169371832730577	0.0130482264547685	0.00811697522018119
BG014L1	Haskovo	BG422	BG	BG	1264.58373662315	0.0820558093393953	1160.8172946371	94126	103.766441986049	8.02425952667	0.0351309712493645	0.0270300515894065	0.0198947865006243
BG015L1	Pazardzhik	BG423	BG	BG	739.515981647241	0.0968674629792546	667.88094467246	114824	71.6350369747812	6.94364938849	0.0449851049662275	0.0297960956376977	0.0220862623753294
BG016L1	Kyustendil	BG415	BG	BG	408.412176724259	0.0417651602871867	391.354776700132	96880	17.0574000241275	14.7143812066	0.0182232042464674	0.013853470240056	0.00968848580066327
BG017L1	Veliko Tarnovo	BG321	BG	BG	474.158865595463	0.0917510904237217	430.654272643004	88670	43.5045929524587	9.77776059896	0.0396516110720887	0.0285572617598907	0.0235422175917424
BG018L1	Vratsa	BG313	BG	BG	294.286691393778	0.0618152614926141	276.095282611475	73894	18.1914087823026	7.8302707581	0.0269433486230882	0.0212486425900855	0.0136232702794403
CY001L1	Cyprus	CY000	CY	CY	1028.92725438607	0.11782522	907.693674274032	326928	121.233580112034	26.80955374	0.0489920818517985	0.0381883820690801	0.0306447560791213
CY501L1	Cyprus	CY000	CY	CY	740.222846261148	0.11782522	653.005926551402	235196	87.2169197097459	13.7002230851	0.0499594633306114	0.037683908983494	0.0301818476858946
CZ001L1	Hlavni mesto Praha	CZ010	CZ01	CZ	10194.1940733759	0.10527415663255	9121.00888975268	2192022	1073.18518362319	87.5620036427	0.0427413989904193	0.0343119763123808	0.02822078132975
CZ002L1	Vysocina	CZ061	CZ06	CZ	4173.73079379535	0.0647146593	3903.62922746497	773927	270.101566330385	40.7692671639	0.02724026041561	0.0219795041736611	0.0154948947107289
CZ003L1	Moravskoslezsky kraj	CZ080	CZ08	CZ	5886.32463574148	0.108235817958013	5249.21347402559	1106510	637.111161715884	48.3654077628	0.047575170320699	0.0336041141450892	0.0270565334922248
CZ004L1	Plzensky kraj	CZ032	CZ03	CZ	3076.19312478884	0.0632163927449959	2881.72729205273	371515	194.465832736108	38.7235296191	0.0275938285722921	0.021226587674425	0.0143959764982788
CZ005L1	Ustecky kraj	CZ042	CZ04	CZ	1714.74673644881	0.0865091079982285	1566.40552583575	243681	148.34121061306	11.1065468511	0.0407090826523996	0.0278122151673746	0.0179878101784543
CZ006L1	Olomoucky kraj	CZ071	CZ07	CZ	1904.88340049364	0.0697588745269859	1772.00087837006	230832	132.882522123574	20.1571631818	0.0297015334839321	0.0232102305904786	0.0168471104525752
CZ007L1	Liberecky kraj	CZ051	CZ05	CZ	1595.83793667608	0.0445451961615384	1524.75102274482	254175	71.0869139312606	16.9194951622	0.019135226337315	0.0151778827062496	0.0102320871179737
CZ008L1	Jihocecky kraj	CZ031	CZ03	CZ	1327.99402879647	0.0752754755792062	1228.02864671247	186255	99.9653820840003	19.9725965919	0.033105725200415	0.0255526715583976	0.0166170788203936
CZ009L1	Kralovehradecky kraj	CZ052	CZ05	CZ	1177.96660648094	0.0570917537920069	1110.71442700852	161578	67.2521794724155	11.033074182	0.0243836721474969	0.0200008142027245	0.0127072674417855
CZ010L1	Pardubicky kraj	CZ053	CZ05	CZ	893.827565441478	0.0559482578375402	843.819470347858	168900	50.0080950936207	11.1645025481	0.0239209963691677	0.0187048272882878	0.0133224341800847
CZ011L1	Zlinsky kraj	CZ072	CZ07	CZ	1233.57023841201	0.0630979332809188	1155.73450581136	189626	77.8357326006478	12.7005723178	0.026822058826237	0.0204848784477636	0.0157909960069181
CZ013L1	Karlovarsky kraj	CZ041	CZ04	CZ	864.463767154751	0.0327961184915585	836.112711015485	118417	28.3510561392662	20.5006279105	0.0138567640503667	0.0117379895448001	0.0072013648963917
CZ014L1	Vysocina	CZ061	CZ06	CZ	803.662466400422	0.0647146593	751.653723695121	109169	52.008742705301	14.5968508132	0.0281811194117153	0.0213097333384605	0.0152238065498242
CZ016L1	Ustecky kraj	CZ042	CZ04	CZ	695.714598334118	0.0865091079982285	635.528949010887	112318	60.1856493232303	5.9255896212	0.0377134123965498	0.0296057745235669	0.0191899210781118
CZ018L1	Ustecky kraj	CZ042	CZ04	CZ	876.665907909864	0.0865091079982285	800.826322204125	122315	75.8395857057395	11.8376804506	0.0356984186441091	0.0297301387839684	0.0210805505701509
DE001L1	Berlin	DE300	DE3	DE	30012.5712588271	0.097	27101.3518467209	4860475	2911.21941210623	230.923635704	0.0421398077592586	0.0327975447529987	0.0220626474877427
DE002L1	Stade	DE939	DE93	DE	23595.7539783704	0.097	21306.9658424685	3113971	2288.78813590193	99.7131622082	0.0412306466052059	0.0338941569052574	0.0218751964895367
DE003L1	Munchen, Kreisfreie Stadt	DE212	DE21	DE	14953.6444403676	0.097	13503.140929652	2661785	1450.50351071566	66.522205162	0.0413927443996142	0.0320473958792888	0.023559859721097
DE004L1	Koln, Kreisfreie Stadt	DEA23	DEA2	DE	13368.0481264314	0.097	12071.3474581675	1895257	1296.70066826384	20.8027795226	0.0428642295157094	0.0308921485693791	0.0232436219149115
DE005L1	Offenbach am Main, Kreisfreie Stadt	DE713	DE71	DE	19901.2925823252	0.0346743886747621	19211.2274281955	2510158	690.065154129701	54.1892206874	0.015770071344649	0.0113946780884619	0.00750963924165122
DE007L1	Stuttgart, Stadtkreis	DE111	DE11	DE	20749.6383291203	0.097	18736.9234111957	2618169	2012.71491792467	44.7092924034	0.0459880988262902	0.0316652306145151	0.0193466705591946
DE008L2	Leipzig, Kreisfreie Stadt	DED31	DED3	DE	6506.10736676097	0.097	5875.01495218516	965995	631.092414575814	51.3427826215	0.0418097061084225	0.0326541505279952	0.0225361433635823
DE009L2	Sachsische Schweiz	DED29	DED2	DE	8383.82316484144	0.0449944627757235	8006.59754553274	1321300	377.225619308707	74.9633096008	0.0212985118147352	0.0144858894612873	0.00921006149970098
DE011L1	Dusseldorf, Kreisfreie Stadt	DEA11	DEA1	DE	11416.3421406207	0.097	10308.9569529805	1501558	1107.3851876402	15.4629292775	0.041146223620847	0.0330528044223204	0.0228009719568326
DE012L1	Verden	DE93B	DE93	DE	11509.4794198322	0.0647876440876215	10763.8073635463	1232706	745.672056285894	78.9520304874	0.0295735304114151	0.0206842511671092	0.0145298625090973
DE013L1	Region Hannover	DE929	DE92	DE	11822.815921023	0.097	10676.0027766838	1260277	1146.81314433923	39.2495140221	0.047543320394521	0.0342670643564605	0.0151896152490186
DE014L1	Nurnberg, Kreisfreie Stadt	DE254	DE25	DE	12690.7929865449	0.097	11459.78606685	1275062	1231.00691969485	36.3655436858	0.0430843504383412	0.0339215199042046	0.0199941296574541
DE017L0	Bielefeld, Kreisfreie Stadt	DEA41	DEA4	DE	1762.94984273914	0.091534904113098	1601.57839792781	326277	161.371444811328	3.39143618681	0.0396230093778425	0.0299861135091899	0.0219257812260656
DE018L1	Halle (Saale), Kreisfreie Stadt	DEE21	DEE2	DE	3085.62982579284	0.0673231842	2877.89540065798	420815	207.734425134866	20.3698920325	0.0299353683134265	0.0225163467958895	0.014871469090684
DE019L2	Magdeburg, Kreisfreie Stadt	DEE31	DEE3	DE	5210.64038260263	0.0673231842	4859.84348032471	498157	350.796902277915	54.8245296481	0.0320730317154402	0.022113475274384	0.0131366772101759
DE020L1	Wiesbaden, Kreisfreie Stadt	DE714	DE71	DE	3275.34438957488	0.0792568387780856	3015.75094734764	447892	259.593442227243	12.7718396478	0.0336468648084088	0.0252644338878214	0.0203455400818553
DE021L1	Gottingen	DE915	DE91	DE	5678.09760476162	0.09399810748773	5144.36717578342	386361	533.730428978205	31.0048245258	0.0440966431507706	0.0283703940435774	0.021531070293382
DE025L1	Darmstadt-Dieburg	DE716	DE71	DE	4183.8890487058	0.0832603725781207	3835.53688768504	426333	348.352161020764	9.77170079114	0.0390026492386764	0.0276863786772333	0.016571344662211
DE026L1	Trier, Kreisfreie Stadt	DEB21	DEB2	DE	2006.73296459736	0.0364910288486679	1933.50521409467	247318	73.227750502695	15.0893919794	0.0164491832841021	0.0121303330761937	0.00791151248837207
DE027L1	Freiburg im Breisgau, Stadtkreis	DE131	DE13	DE	3255.77261002959	0.0763983404387916	3007.03698577726	613043	248.735624252334	26.64967727	0.033990357667343	0.0268884988823885	0.0155194838890601
DE028L1	Kelheim	DE226	DE22	DE	4878.21591891399	0.0494586067848644	4636.94615596875	430788	241.269762945233	31.1540379738	0.0215977593485961	0.0153111709504374	0.0125496764858309
DE029L0	Frankfurt (Oder), Kreisfreie Stadt	DE411	DE4	DE	327.749599697274	0.0259689298479243	319.23829333505	57760	8.51130636222376	1.94847221733	0.011381298925078	0.00844266974797414	0.00614496117487212
DE030L1	Weimarer Land	DEG0G	DEG	DE	1811.61172066502	0.0336787044333513	1750.59898497675	145130	61.0127356882722	11.3744151935	0.0153682993279605	0.0115541968638027	0.00675620824158815
DE031L1	Schwerin, Kreisfreie Stadt	DE804	DE8	DE	4321.48381423632	0.0322754475780593	4182.0059899305	305534	139.477824305816	66.2534674475	0.0155445069568147	0.0108706408361891	0.00586029978505546
DE032L1	Erfurt, Kreisfreie Stadt	DEG01	DEG	DE	4031.09612548778	0.0728612961594784	3737.38523684129	519409	293.710888646491	36.5316911837	0.0322089053938145	0.0243530338797172	0.0162993568859467
DE033L1	Augsburg, Kreisfreie Stadt	DE271	DE27	DE	3989.32800794228	0.0932402654135945	3617.36200565985	631482	371.966002282425	24.2545762853	0.0391650487233801	0.0303579992687233	0.0237172174214911
DE034L1	Bonn, Kreisfreie Stadt	DEA22	DEA2	DE	6082.02369722307	0.091954023563745	5522.75714685336	881605	559.266550369705	16.4812126628	0.0397161758148149	0.0308193796078219	0.0214184681411081
DE035L1	Karlsruhe, Stadtkreis	DE122	DE12	DE	5176.43818805115	0.092428522192376	4697.9876561094	713759	478.450531941749	15.4867012821	0.041535701125249	0.0305080680433665	0.0203847530237606
DE036L0	Monchengladbach, Kreisfreie Stadt	DEA15	DEA1	DE	1308.66654392496	0.0713832056003986	1215.2497309576	255008	93.4168129673583	2.19673908097	0.0313476527113189	0.0238522701540872	0.0161832827349925
DE037L1	Mainz, Kreisfreie Stadt	DEB35	DEB3	DE	2793.7868031995	0.0692471750295812	2600.32495944301	401458	193.46184375649	8.80519890072	0.0305812042822156	0.0225806642370583	0.0160853065103073
DE038L1	Duisburg, Kreisfreie Stadt	DEA12	DEA1	DE	33711.4266396519	0.097	30441.4182556057	5065430	3270.00838404624	NA	0.0428509677168078	0.0336265278712095	0.0205225044119827
DE039L1	Kiel, Kreisfreie Stadt	DEF02	DEF	DE	4678.72292406093	0.0862641042322874	4275.11708206574	633503	403.605841995184	46.4025051838	0.0362629897361126	0.0297755116899543	0.0202256028062205
DE040L1	Stadtverband Saarbrucken	DEC01	DEC	DE	4138.95609107027	0.0914117637061317	3760.6068148833	807573	378.34927618697	19.0098128523	0.0403761252806376	0.0318470810520705	0.0191885573734236
DE042L1	Mayen-Koblenz	DEB17	DEB1	DE	3203.53444370037	0.0834702156797017	2936.13473274735	317781	267.399710953023	11.6477504596	0.0383891116089126	0.0274235514371199	0.0176575526336692
DE043L2	Rostock, Kreisfreie Stadt	DE803	DE8	DE	2307.38262500614	0.0691305358705434	2147.87202768108	412900	159.510597325055	49.2058299386	0.031606376712553	0.022762948421065	0.0147612107369255
DE044L1	Kaiserslautern, Kreisfreie Stadt	DEB32	DEB3	DE	2601.40097936778	0.0410950414126911	2494.49629838964	273541	106.904680978134	16.8028458463	0.0186806661321653	0.0135095714926687	0.00890480378785704
DE045L1	Markischer Kreis	DEA58	DEA5	DE	2642.31152675206	0.097	2386.00730865711	424448	256.30421809495	13.6568597214	0.0424493148050059	0.0338362190094662	0.0207144661855279
DE048L1	Wilhelmshaven, Kreisfreie Stadt	DE945	DE94	DE	893.298231361642	0.0278125146295556	868.45336123334	175664	24.8448701283017	9.8603901543	0.0122758394042092	0.00915945778220056	0.00637721744314586
DE050L1	Tubingen, Landkreis	DE142	DE14	DE	2712.85975406739	0.0829750678706235	2487.76003185016	212256	225.099722217225	6.32096588725	0.0351428106140387	0.0277101315007056	0.0201221257558792
DE051L1	Schwarzwald-Baar-Kreis	DE136	DE13	DE	1233.11068904664	0.0739080269050414	1141.97391106369	203872	91.1367779829536	12.3692726473	0.0328034292683035	0.0249262466515388	0.0161783509851991
DE052L1	Flensburg, Kreisfreie Stadt	DEF01	DEF	DE	1424.32754393305	0.0322317345531601	1378.41899662024	277692	45.9085473128043	28.3821309729	0.0144825987299889	0.0109820060927638	0.00676712973040738
DE053L1	Marburg-Biedenkopf	DE724	DE72	DE	1644.03221992213	0.097	1484.56109458969	241374	159.471125332447	16.1051332658	0.0460884465780066	0.0319810895723113	0.0189304638496821
DE054L1	Konstanz	DE138	DE13	DE	1373.21020642637	0.0957857895910281	1241.67618252936	271834	131.534023897008	9.8175779432	0.0443110237953502	0.0344970078898724	0.0169777579058054
DE055L0	Neumunster, Kreisfreie Stadt	DEF04	DEF	DE	325.076467765367	0.0277532681113839	316.054533398773	76633	9.02193436659388	0.980645384288	0.0120995877771105	0.00893699341472745	0.00671668691954598
DE056L0	Brandenburg an der Havel, Kreisfreie Stadt	DE421	DE4	DE	429.685532988271	0.0330748728808008	415.473738605965	72293	14.2117943823062	3.02851228625	0.0149204973902924	0.0104583562832295	0.00769601920727883
DE057L1	Giessen, Landkreis	DE721	DE72	DE	2662.48686426216	0.097	2404.22563842873	251954	258.26122583343	10.8541059509	0.041186262437506	0.0323313387915277	0.0234823987709663
DE058L1	Luneburg, Landkreis	DE935	DE93	DE	1931.62773665487	0.0852041398154995	1767.04505690943	175119	164.582679745438	17.8599032702	0.039228969419804	0.0301118603230682	0.0158633100726273
DE059L1	Bayreuth, Kreisfreie Stadt	DE242	DE24	DE	4421.10990251993	0.0286048570173138	4294.64468590052	250503	126.465216619413	25.0409647948	0.0132182079995651	0.0095378454172515	0.00584880360049721
DE060L1	Celle	DE931	DE93	DE	1002.69409024832	0.097	905.43276349423	176645	97.2613267540867	20.612059647	0.0468049068181211	0.0324075220750144	0.0177875711068645
DE061L1	Aschaffenburg, Kreisfreie Stadt	DE261	DE26	DE	4620.02445882944	0.0242100253493015	4508.17354956679	368889	111.850909262654	18.4673439004	0.0109468531714092	0.00830101700057963	0.00496215517731266
DE062L1	Bamberg, Kreisfreie Stadt	DE241	DE24	DE	3798.26401934166	0.0254466882857218	3701.6107788146	214200	96.65324052706	15.2895395458	0.0111034348325074	0.00843982907497301	0.0059034243782414
DE063L1	Plauen, Kreisfreie Stadt	DED12	DED1	DE	2250.18827266795	0.0230938689121068	2198.2227196714	238697	51.9655529965539	17.8788630255	0.0102989676895945	0.00771399722739537	0.00508090399511698
DE064L1	Neubrandenburg, Kreisfreie Stadt	DE802	DE8	DE	2668.2318749552	0.0224410614	2608.3539196199	281297	59.877955335307	79.1860184419	0.00978087325074032	0.00778474310996057	0.00487544503929911
DE065L1	Fulda	DE732	DE73	DE	2823.28676628388	0.0807282163027708	2595.36786153057	216085	227.918904753316	17.5355264186	0.034720500481711	0.0269561217181625	0.0190515941028973
DE066L1	Kempten (Allgau), Kreisfreie Stadt	DE273	DE27	DE	1612.83373425489	0.0228542280513235	1575.97366428336	212384	36.8600699715289	19.030008669	0.0102331631336941	0.00740609288354683	0.00521497203408256
DE067L1	Landshut, Landkreis	DE227	DE22	DE	2391.17441762424	0.0633176222946103	2239.77093900857	210841	151.403478615667	17.2210944264	0.0271532004295385	0.0213646545138914	0.0147997673511804
DE069L1	Rosenheim, Landkreis	DE21K	DE21	DE	1737.57686153595	0.081999352706642	1595.09668361196	301548	142.480177923986	17.7595717819	0.0367176100462378	0.0262484196835164	0.0190333229768878
DE071L1	Stralsund, Kreisfreie Stadt	DE805	DE8	DE	1374.31671140389	0.0224410614	1343.47558570023	225225	30.8411257036607	43.4829701188	0.0101232168965766	0.00708762301073197	0.00523022149269147
DE072L1	Bodenseekreis	DE147	DE14	DE	1011.17721804572	0.0820936752396753	928.165963897717	204085	83.0112541480037	7.97931502231	0.0364380964634732	0.0272050691255772	0.0184505096506249
DE073L1	Ortenaukreis	DE134	DE13	DE	3782.32660711447	0.097	3415.44092622436	410293	366.885680890103	22.5903238359	0.0428062002155308	0.0310395737941262	0.023154225990343
DE074L1	Lobau-Zittau	DED28	DED2	DE	1292.9039861017	0.045314985186211	1234.31606112431	270362	58.587924977392	27.1650341249	0.0196322228772703	0.015388379810397	0.0102943824985437
DE077L1	Bad Kissingen	DE265	DE26	DE	4090.26598982955	0.0444672099281254	3908.38327339793	269242	181.882716431622	25.3331958965	0.0189004584558027	0.014723460185334	0.0108432912869888
DE078L1	Ostvorpommern	DE80F	DE8	DE	1394.05611915997	0.0422942897343984	1335.09550575021	227927	58.9606134097628	47.0075846678	0.0194510104099873	0.0136988327579189	0.00914444656649213
DE079L1	Lahn-Dill-Kreis	DE722	DE72	DE	3057.87475560876	0.097	2761.26090431471	252583	296.61385129405	13.5382834885	0.0431829316562368	0.0341172907612497	0.0196997775825135
DE081L1	Passau, Kreisfreie Stadt	DE222	DE22	DE	1330.60572566605	0.0224410614	1300.74552087719	234350	29.8602047888635	19.4971121755	0.0103133333263537	0.00744009458637119	0.00468763348727508
DE082L0	Dessau, Kreisfreie Stadt	DEE11	DEE1	DE	420.172208831885	0.0673231842	391.884877820975	86011	28.2873310109099	3.2122138281	0.0284540951664187	0.0235214423167916	0.0153476467167897
DE083L1	Braunschweig, Kreisfreie Stadt	DE911	DE91	DE	8123.13845262543	0.0874888355368133	7412.45452850092	975129	710.683924124511	NA	0.0391769957480526	0.0290024433137614	0.0193093964749993
DE084L1	Speyer, Kreisfreie Stadt	DEB38	DEB3	DE	10302.3489347975	0.0224410614	10071.1532897874	1132427	231.195645010015	NA	0.0102502605513698	0.00738275699029126	0.00480804385833898
DE504L1	Munster, Kreisfreie Stadt	DEA33	DEA3	DE	4100.46322678378	0.097	3702.71829378575	504787	397.744932998026	18.4839343036	0.0430989919242725	0.0327055224910839	0.0211954855846436
DE505L0	Chemnitz, Kreisfreie Stadt	DED11	DED1	DE	1291.32362129925	0.071070487968624	1199.5486214081	239272	91.7749998911484	2.82432292081	0.0313692234643278	0.024506302348691	0.0151949621556052
DE507L1	Aachen, Kreisfreie Stadt	DEA21	DEA2	DE	2322.02234933015	0.0729121666720602	2152.71866877954	537392	169.303680550609	9.00756845867	0.0314160825692098	0.026564728524893	0.0149313555779574
DE508L0	Krefeld, Kreisfreie Stadt	DEA14	DEA1	DE	1149.83566966144	0.065161503875585	1074.91064821651	223190	74.9250214449296	1.7646137844	0.031369057342235	0.0209014793575754	0.0128909671757745
DE510L1	Lubeck, Kreisfreie Stadt	DEF03	DEF	DE	2523.81442055131	0.0767093011377698	2330.2143801494	407101	193.600040401917	21.9748697615	0.0351435632921451	0.0253664833532046	0.0161992544924202
DE513L1	Kassel, Kreisfreie Stadt	DE731	DE73	DE	4345.43138760876	0.0670753614947125	4053.96000643444	423508	291.471381174328	18.0754852025	0.0320112041883553	0.0231661284688517	0.0118980288375055
DE516L0	Solingen, Kreisfreie Stadt	DEA19	DEA1	DE	457.162190346112	0.0442188395871573	436.947008785884	155492	20.2151815602282	1.14886092336	0.0197309494122204	0.0148928800353596	0.00959501013957734
DE517L1	Osnabruck, Kreisfreie Stadt	DE944	DE94	DE	4573.78018271791	0.0560741478152488	4317.30935667773	506768	256.470826040179	29.5803518872	0.0243111314983454	0.0185402267206174	0.013222789596286
DE520L1	Oldenburg (Oldenburg), Kreisfreie Stadt	DE943	DE94	DE	3497.85655431158	0.0553414665698706	3304.28004274494	401362	193.576511566637	25.4598445973	0.0231251714271113	0.017578850777789	0.0146374443649703
DE522L1	Heidelberg, Stadtkreis	DE125	DE12	DE	7807.49756565052	0.0466758504448362	7443.0759769278	673129	364.421588722726	14.4834380566	0.0202325735444823	0.0153831464312872	0.0110601304690667
DE523L1	Paderborn	DEA47	DEA4	DE	2862.51666919092	0.097	2584.8525522794	293041	277.664116911519	16.2035253709	0.0435348842013711	0.0320747821432146	0.0213903336554143
DE524L2	Wurzburg, Kreisfreie Stadt	DE263	DE26	DE	7950.8137786528	0.0472881355585838	7574.83461888681	497767	375.97915976599	38.2649345057	0.0218859919128734	0.0156933905262612	0.0097087531194492
DE527L1	Bremerhaven, Kreisfreie Stadt	DE502	DE5	DE	1730.13335566958	0.0388361090675453	1662.9417079674	306533	67.1916477021821	29.017713912	0.0174484346191977	0.0136547961810856	0.00773287826726205
DE529L1	Heilbronn, Stadtkreis	DE117	DE11	DE	5089.88425859687	0.0402965288797894	4884.77959057554	437160	205.104668021334	14.7921141311	0.0170831615588751	0.0131946551759445	0.0100187121449699
DE530L0	Remscheid, Kreisfreie Stadt	DEA18	DEA1	DE	510.242255198523	0.0305968489279019	494.630449999582	110064	15.6118051989412	0.952180846313	0.0139731041330851	0.00962151763406101	0.00700222716075584
DE532L1	Ulm, Stadtkreis	DE144	DE14	DE	7456.9832529621	0.0461156707675714	7113.0994683492	466833	343.883784612894	24.1857088073	0.0191577990837404	0.0156148952431788	0.0113429764406522
DE533L1	Pforzheim, Stadtkreis	DE129	DE12	DE	2109.1921714343	0.0376017519189886	2029.88285065455	306048	79.3093207797453	8.23862903141	0.0164800186362872	0.012465578025809	0.00865615525689233
DE534L1	Ingolstadt, Kreisfreie Stadt	DE211	DE21	DE	4831.44261514444	0.0403383760957511	4636.5500658497	454251	194.892549294736	34.8264112057	0.0177151136722869	0.0133293980754246	0.0092938643480396
DE535L1	Greiz	DEG0L	DEG	DE	1707.30102430028	0.0412004469403003	1636.95945903748	201558	70.3415652628041	12.7262255556	0.0168973258611669	0.0140173620253894	0.010285759053744
DE537L1	Reutlingen	DE141	DE14	DE	3526.98934871416	0.097	3184.87138188889	272482	342.117966825273	13.2675058369	0.0447321499458213	0.0289992196297871	0.0232686304243916
DE539L1	Cottbus, Kreisfreie Stadt	DE422	DE4	DE	1411.25585720933	0.0407009664573904	1353.81637990226	220550	57.4394773070726	23.7155288336	0.0176522204914083	0.0132835988884997	0.00976514707748236
DE540L2	Siegen-Wittgenstein	DEA5A	DEA5	DE	3603.79424146101	0.0968621883392966	3254.72284490854	406437	349.071396552469	22.6722826148	0.0425073895618126	0.0320645309751611	0.0222902678023229
DE542L1	Hildesheim	DE925	DE92	DE	3614.28044580283	0.097	3263.69524255996	277805	350.585203242875	15.8359928926	0.0455520483452173	0.032967472220201	0.0184804794345816
DE544L1	Zwickauer Land	DED1C	DED1	DE	2429.80569864569	0.0436427818907491	2323.7622185028	334513	106.043480142893	12.0951522588	0.0199061004057787	0.0143924996987397	0.00934418178623073
DE546L0	Wuppertal, Kreisfreie Stadt	DEA1A	DEA1	DE	1957.82219958558	0.0965345904710957	1768.82463533336	340237	188.997564252214	2.16901564969	0.0427511001857535	0.0309983617028239	0.0227851285825182
DE547L2	Saale-Holzland-Kreis	DEG0J	DEG	DE	3038.25977249251	0.0372872534911537	2924.9714101836	190789	113.288362308903	11.8899123128	0.0169257134951666	0.0125717670646262	0.00778977293136089
DK001L2	Kobenhavn og Frederiksberg kommuner	DK011	DK	DK	17705.486869595	0.0680222498582058	16501.1198178902	1880075	1204.36705170477	39.9227264074	0.030738617775994	0.0226545737799027	0.0146290583023091
DK002L2	Vejle amt	DK041	DK	DK	7917.54054616294	0.0671604777033658	7385.79474084687	830488	531.745805316072	NA	0.0318590284515343	0.0224388204468043	0.0128626288050272
DK003L1	Fyns amt	DK031	DK	DK	3722.1679561175	0.0598131801041822	3499.53325378023	483954	222.634702337272	49.2809502757	0.0268977210421522	0.0207128581862875	0.0122026008757425
DK004L2	Arhus amt	DK050	DK	DK	4698.40634926629	0.0806813683342462	4319.33249601718	578362	379.073853249115	NA	0.0366127482330531	0.0263427762972286	0.0177258438039644
EE001L1	Pohja-Eesti	EE001	EE	EE	2134.62740848824	0.103226928207892	1914.27637824162	553160	220.351030246614	68.3897795722	0.0465522957125081	0.0328538722722369	0.023820760223147
EE002L1	Louna-Eesti	EE008	EE	EE	689.809970910588	0.0869672893327227	629.81906758581	150581	59.9909033247782	45.9426088003	0.0380982286645946	0.027647728969542	0.0212213316985861
EE003L0	Kirde-Eesti	EE007	EE	EE	175.591211891765	0.0397751414593851	168.607046599745	58635	6.98416529201981	1.0879806533	0.0177605471001889	0.012763545142972	0.00925104921622412
EL001L1	Attiki	GR300	GR3	EL	28874.5995813437	0.0419054448738382	27664.5966403335	3744153	1210.00294101015	31.0959458321	0.0198607793772189	0.0132695969196634	0.00877506857695581
EL002L1	Thessaloniki	GR122	GR12	EL	4588.24881164861	0.0419054448738382	4395.97620400461	953138	192.272607643994	15.0272783146	0.0179861904852931	0.0139229431734206	0.00999631121512452
EL003L1	Achaia	GR232	GR23	EL	933.507986091641	0.0509312319377392	885.963274336276	210610	47.5447117553651	5.2205563921	0.0227638817078974	0.0180253441793035	0.0101420060505383
EL004L1	Irakleio	GR431	GR43	EL	1186.37366587957	0.0509312319377392	1125.95019353783	203908	60.423472341738	5.98902262655	0.0238878336535367	0.0168918950188818	0.0101515032653207
EL005L1	Larisa	GR142	GR14	EL	1518.24477116625	0.0541547275004556	1436.02463930475	189599	82.2201318615	16.321337301	0.0238612630642095	0.018514082591718	0.0117793818445282
EL006L1	Magnisia	GR143	GR14	EL	526.298022847988	0.0509312319377392	499.493016177943	134734	26.8050066700444	3.18100851013	0.0216990354614396	0.016296781353237	0.0129354151230626
EL007L1	Ioannina	GR213	GR21	EL	774.34945206935	0.0509312319377392	734.910880525145	129521	39.4385715442053	13.9196639325	0.0218654024087876	0.0168194346113683	0.0122463949175833
EL008L1	Kavala	GR115	GR11	EL	884.025569947059	0.0541547275004556	836.151406103141	68897	47.8741638439179	3.76063166207	0.0237114342156214	0.0183808873227792	0.012062405962055
EL009L1	Messinia	GR255	GR25	EL	348.164514434675	0.0541547275004556	329.309760030137	67657	18.8547544045383	4.47815084229	0.0232709031275308	0.0177998566311695	0.0130839677417553
ES001L2	Madrid	ES300	ES3	ES	54000.9830436529	0.0944830325758003	48898.8064036142	6492443	5102.17664003871	NA	0.0415866916207121	0.0323101064559648	0.0205862344991234
ES002L2	Barcelona	ES511	ES51	ES	41790.4224709018	0.0944830325758003	37841.9366232272	4880119	3948.48584767468	NA	0.0413281879913298	0.0322097145710643	0.0209451300134062
ES003L2	Valencia/Valencia	ES523	ES52	ES	15447.3962906225	0.0944830325758003	13987.8794436843	1622520	1459.51684693818	NA	0.0417171175035352	0.0307494575305218	0.0220164575417433
ES004L2	Sevilla	ES618	ES61	ES	13667.2896517878	0.0944830325758003	12375.962678395	1412523	1291.32697339277	NA	0.0427090830550917	0.0305962217455127	0.0211777277751959
ES005L2	Zaragoza	ES243	ES24	ES	6872.29839262838	0.0764079324081287	6347.20028155594	762405	525.098111072441	NA	0.0348343876785501	0.0275286706972729	0.0140448740323057
ES006L2	Malaga	ES617	ES61	ES	8172.19045269618	0.0944830325758003	7400.05711593844	841169	772.133336757738	NA	0.0448458766918595	0.0312339222355068	0.018403233648434
ES007L2	Murcia	ES620	ES62	ES	7426.95370703053	0.0944830325758003	6725.2325979902	614598	701.721109040327	NA	0.0419093510605761	0.0314531281709114	0.0211205533443128
ES009L2	Valladolid	ES418	ES41	ES	3783.18843519213	0.0545129041546604	3576.95584662548	426682	206.232588566648	NA	0.0239354596200607	0.018108347791479	0.0124690967431207
ES010L2	Illes Balears	ES530	ES53	ES	4318.35479749765	0.0650651427	4037.38042636924	670990	280.974371128415	NA	0.0306429734713904	0.0212243229754464	0.0131978462531632
ES011L2	A Coruna	ES111	ES11	ES	2431.12339087976	0.0944830325758003	2201.42348034348	199204	229.699910536283	NA	0.0448897903711665	0.0304256090054022	0.0191676331992317
ES012L2	Alava	ES211	ES21	ES	4654.055934943	0.0299238170798719	4514.78881646627	266674	139.267118476727	NA	0.0133327474771178	0.00956335753602518	0.0070277120667289
ES013L2	Asturias	ES120	ES12	ES	2124.87702009832	0.0944830325758003	1924.1121953888	316189	200.764824709519	NA	0.0414656299906158	0.0324517539665027	0.0205656486186817
ES014L2	Navarra	ES220	ES22	ES	3621.87496149853	0.0660872490890486	3382.51520874859	363188	239.359752749942	NA	0.0272521831328507	0.0212360569598813	0.0175990089963166
ES015L2	Cantabria	ES130	ES13	ES	3702.0372935966	0.062632068701238	3470.17103948951	388235	231.866254107087	NA	0.0294305239027473	0.021332190567357	0.0118693542311337
ES016L2	Toledo	ES425	ES42	ES	1283.20228483439	0.0944103015619599	1162.05477015818	145449	121.147514676211	NA	0.0405855884305755	0.0329685501953969	0.0208561629359874
ES017L2	Badajoz	ES431	ES43	ES	1381.73679567919	0.0753394190685773	1277.63754818704	179669	104.099247492147	NA	0.0320037028008438	0.0260905395532798	0.0172451767144537
ES018L2	Navarra	ES220	ES22	ES	2412.72038283112	0.0660872490890486	2253.27032990873	192215	159.450052922385	NA	0.0329735786617566	0.0218883417930156	0.0112253286342764
ES019L2	Cantabria	ES130	ES13	ES	6454.99439701433	0.062632068701238	6050.70474447442	1030128	404.289652539907	NA	0.028119818227017	0.0204517254941127	0.0140605249801082
ES020L2	Cordoba	ES613	ES61	ES	4601.97370645565	0.079233685054647	4237.34237116858	362490	364.631335287074	NA	0.0351952289264688	0.0253747693451611	0.018663686783017
ES021L2	Alicante/Alacant	ES521	ES52	ES	5002.82783952238	0.0944830325758003	4530.14549378966	456415	472.682345732714	NA	0.0374319827603311	0.031425413327089	0.0256256364883802
ES022L2	Pontevedra	ES114	ES11	ES	3148.12025510353	0.0905549875558272	2863.04226457839	544759	285.077990525148	NA	0.0401169079094732	0.0298931367946137	0.0205449428517403
ES023L2	Asturias	ES120	ES12	ES	1735.31311211761	0.0944830325758003	1571.35546681619	302730	163.957645301422	NA	0.0436655271092602	0.0316178602783346	0.0191996451882055
ES026L2	A Coruna	ES111	ES11	ES	2570.68073322612	0.0944830325758003	2327.79502176674	413247	242.885711459386	NA	0.0427205353536319	0.030781067046806	0.0209814301753625
ES031L0	Lugo	ES112	ES11	ES	1112.73022008519	0.0366885518322629	1071.90575973027	98284	40.8244603549208	NA	0.0169141033889288	0.0124795170345535	0.00729493140878063
ES033L0	Girona	ES512	ES51	ES	697.520453654864	0.0677180282559433	650.285743865166	99745	47.2347097896985	NA	0.0325101070157887	0.0231012704011707	0.0121066508389839
ES034L0	Caceres	ES432	ES43	ES	1407.54944789707	0.0445532182320519	1344.8385901725	95493	62.7108577245619	NA	0.0207434068242413	0.0153865730708171	0.0084232383369935
ES035L0	Alicante/Alacant	ES521	ES52	ES	564.09752455427	0.0944830325758003	510.79987976588	87650	53.2976447883894	NA	0.041169641256469	0.0339219339517279	0.0193914573676035
ES037L0	Cadiz	ES612	ES61	ES	574.051774915421	0.0944830325758003	519.813622365891	89174	54.2381525495297	NA	0.0432085465500548	0.0316636421858219	0.0196108438399236
ES039L0	Asturias	ES120	ES12	ES	432.60844827721	0.0944830325758003	391.734290166068	84848	40.8741581111421	NA	0.0416912882460045	0.0308123940329006	0.0219793502968952
ES040L0	Toledo	ES425	ES42	ES	830.796132661032	0.0944103015619599	752.360419239994	87392	78.4357134210381	NA	0.0410886778391068	0.0313366023816819	0.0219850213411712
ES041L0	Palencia	ES414	ES41	ES	461.959070889284	0.0216883809	451.939926599627	79873	10.0191442896569	NA	0.0085447628666066	0.00680704690193484	0.00633657113145856
ES043L0	A Coruna	ES111	ES11	ES	406.578013317698	0.0944830325758003	368.163289640798	78469	38.4147236769002	NA	0.0406974337914743	0.0315888369099938	0.0221967618743322
ES044L0	Pontevedra	ES114	ES11	ES	676.793930155108	0.0905549875558272	615.506864232053	80781	61.2870659230551	NA	0.0410636029453619	0.0296894905546305	0.0198018940558348
ES048L0	Guadalajara	ES424	ES42	ES	1948.04719423692	0.0345129193860497	1880.814398462	84315	67.2327957749192	NA	0.0166821477191132	0.0116498189948158	0.00618095267212071
ES053L0	Ciudad Real	ES422	ES42	ES	380.597935704148	0.0673012939687977	354.983202149405	75389	25.6147335547424	NA	0.0305342671772432	0.0221884768431093	0.0145785499484452
ES057L0	Leon	ES413	ES41	ES	543.282094209559	0.0495662112402142	516.353659164942	68573	26.928435044617	NA	0.022593342647013	0.0156992709151795	0.0112735976780218
ES059L0	Zamora	ES419	ES41	ES	451.072315052186	0.0216883809	441.28928686989	65137	9.78302818229662	NA	0.00927399835393448	0.00722756939421722	0.0051868131518483
ES062L0	Cadiz	ES612	ES61	ES	434.036522001877	0.0944830325758003	393.027435154486	67441	41.0090868473904	NA	0.0422982460335208	0.0299564558791459	0.0222283306631335
ES070L0	Guipuzcoa	ES212	ES21	ES	348.844524263309	0.0536550792043286	330.127243683965	59280	18.7172805793442	NA	0.0218811893637213	0.0184181230253237	0.0133557668152836
ES501L1	Granada	ES614	ES61	ES	5835.04583260668	0.0862360858015732	5331.8543195299	546490	503.191513076782	15.4187564729	0.039101157682845	0.0268634321944303	0.0202714959242979
ES505L1	Alicante/Alacant	ES521	ES52	ES	3008.29699945501	0.0944830325758003	2724.06397605782	261750	284.233023397191	5.03479777842	0.0431960880388172	0.0312896924984538	0.0199972520385293
ES506L1	Murcia	ES620	ES62	ES	1518.97015000313	0.0944830325758003	1375.45324383871	236019	143.516906164414	15.1360823509	0.0423366722008984	0.0319498997082067	0.0201964606666952
ES508L1	Cadiz	ES612	ES61	ES	2731.54938860053	0.0944830325758003	2473.46431873497	221651	258.085069865551	NA	0.0432027527338649	0.0297733450263129	0.0215069348156225
ES510L1	Guipuzcoa	ES212	ES21	ES	2254.50534867867	0.0536550792043286	2133.53968562874	332995	120.965663049937	3.38917955156	0.0241626134427647	0.018731909710764	0.0107605560507999
ES514L1	Almeria	ES611	ES61	ES	2121.53017353968	0.0656179012503343	1982.31981611275	219870	139.210357426931	8.14396515534	0.0300737833021733	0.0211622291561056	0.0143818887920554
ES515L1	Burgos	ES412	ES41	ES	3482.53902248878	0.0380457621271224	3350.04317124075	201098	132.49585124803	46.4091901943	0.0181694063695887	0.0124379932348126	0.00743836252272108
ES516L1	Salamanca	ES415	ES41	ES	1488.44634704689	0.0369156208798159	1433.49942599936	202780	54.9469210475299	49.0603386245	0.0171501698584309	0.0123564928489432	0.0074089581724418
ES519L1	Albacete	ES421	ES42	ES	2972.71179594791	0.0534806790484062	2813.72915048541	191542	158.982645462501	32.3533186469	0.0238185905615663	0.0175894055911707	0.0120726828956692
ES520L1	Castellon/Castello	ES522	ES52	ES	3970.78703036088	0.0564332029541255	3746.70279998891	239749	224.084230371965	10.118612245	0.0239818146234532	0.0181010915732652	0.0143502967574071
ES521L1	Huelva	ES615	ES61	ES	2067.51036958048	0.048704422051787	1966.81347194399	230549	100.696897636494	11.8947438797	0.0220253508034718	0.0164420408378242	0.010237030410491
ES522L1	Cadiz	ES612	ES61	ES	1692.37058102744	0.0944830325758003	1532.4702762899	262912	159.900304737542	20.3045604014	0.0413520319842043	0.030868880203938	0.022262120387658
ES523L1	Leon	ES413	ES41	ES	2824.07642767981	0.0495662112402142	2684.09765890693	216502	139.978768772887	18.6096665196	0.0233634526346716	0.0167890705855828	0.00941368801995979
ES525L1	Tarragona	ES514	ES51	ES	3303.13536548557	0.0741691387295174	3058.14466032049	216945	244.990705165074	3.40697046539	0.0308687988530245	0.024248905297937	0.0190514345785558
ES527L1	Jaen	ES616	ES61	ES	1907.12982612537	0.0663528321201947	1780.58636094105	161984	126.543465184313	14.7834134446	0.0290220758821678	0.021343667607537	0.0159870886304899
ES528L1	Lleida	ES513	ES51	ES	3325.43392687083	0.042835085452268	3182.98868044745	183842	142.445246423383	15.0755975602	0.0193741015511869	0.014209153144814	0.00925183075626709
ES529L1	Ourense	ES113	ES11	ES	1658.42581688515	0.0344029229144038	1601.3711213476	149103	57.0546955375571	6.80969799553	0.0152090981396848	0.0117102431745805	0.00748358160013852
ES532L1	Cadiz	ES612	ES61	ES	1561.9582483682	0.0944830325758003	1414.37969630558	141312	147.578552062612	15.6751767921	0.04100588883804	0.0317125433650447	0.0217646003727156
ES533L1	Malaga	ES617	ES61	ES	3085.27565540952	0.0944830325758003	2793.76945515414	298344	291.506200255382	9.85306385944	0.041512590631157	0.0313809797768401	0.0215894621678032
FI001L2	Uusimaa	FI181	FI16	FI	8455.13948352137	0.122445131586436	7419.84881687993	1338269	1035.29066664145	62.2490315347	0.0558334346148835	0.0379739981905894	0.028637698780963
FI002L2	Pirkanmaa	FI192	FI17	FI	3040.06909672585	0.060568074	2855.93796671024	356857	184.131130015604	83.8533395774	0.027904525386542	0.0211823169469738	0.0114812316664842
FI003L2	Varsinais-Suomi	FI183	FI17	FI	1595.44429568624	0.0782113030359864	1470.66251839929	306839	124.781777286953	40.4146359407	0.0357060533098144	0.0259938984335017	0.0165113512926703
FI004L2	Pohjois-Pohjanmaa	FI1A2	FI15	FI	1696.01507033569	0.0724316488094515	1573.1699023856	228519	122.845167950092	90.429699382	0.0351464172189098	0.0233777166558573	0.0139075149346845
FI007L1	Paijat-Hame	FI185	FI17	FI	1556.4280587376	0.0335616053390489	1504.19183449163	169248	52.2362242459733	50.965945248	0.0156284736290225	0.0110911228768724	0.00684200883315404
FI008L1	Pohjois-Savo	FI132	FI13	FI	2524.89795007933	0.0458673463111342	2409.08758140277	148483	115.810368676561	129.047619977	0.0206359843047386	0.0154051577289185	0.00982620427747715
FI009L1	Keski-Suomi	FI193	FI14	FI	3759.35577860927	0.051270124917943	3566.61313822898	221748	192.742640380288	155.857475309	0.0222024616403489	0.0161569175167593	0.0129107457608347
FR001L1	Paris	FR101	FR1	FR	49407.3882555873	0.0761456203613747	45645.2320264303	11690330	3762.156229157	148.234630593	0.0378232675242425	0.0259790363235529	0.0123433165135793
FR003L2	Ain	FR711	FR71	FR	17645.0196710989	0.0761456203613747	16301.4287019544	1899783	1343.59096914449	42.4388127689	0.0347863061418449	0.0255617253784266	0.0157975888411032
FR004L2	Ariege	FR621	FR62	FR	10692.4230659787	0.0225228612222465	10451.5991051341	1217477	240.823960844586	58.4195016278	0.00974365842382248	0.00781161910416237	0.00496758369426165
FR006L2	Bas-Rhin	FR421	FR42	FR	5662.4893543463	0.0761456203613747	5231.31558966992	756857	431.17376467638	24.8404021611	0.0341212309403277	0.0262173997245338	0.0158069896965132
FR007L2	Gironde	FR612	FR61	FR	8246.16182058257	0.0761456203613747	7618.25271315402	1122193	627.909107428542	63.0372081974	0.0334291123992008	0.0248656334086632	0.0178508745535107
FR008L2	Loire-Atlantique	FR511	FR51	FR	6514.16103946083	0.0761456203613747	6018.13620597719	869610	496.024833483642	37.6096283325	0.0334964283495658	0.0249079058083213	0.0177412862034876
FR009L2	Nord	FR301	FR3	FR	7297.02573205737	0.0761456203613747	6741.38918089695	1357961	555.636551160424	18.3270995136	0.0326039246645223	0.0244597650244425	0.0190819306724099
FR010L2	Herault	FR813	FR81	FR	6144.89356408091	0.0761456203613747	5676.98683158935	634103	467.90673249156	24.9472236639	0.0340268774897981	0.0250219557799435	0.0170967870916331
FR011L2	Loire	FR715	FR71	FR	4464.89447445399	0.0761456203613747	4124.91231484862	520983	339.982159605373	20.8205368645	0.0343009622327841	0.0261804257139827	0.0156642324146079
FR012L2	Seine-Maritime	FR232	FR23	FR	1543.914901168	0.0761456203613747	1426.35254323339	300677	117.562357934608	9.37975579936	0.032408789092067	0.0269324684857788	0.0168043627835289
FR013L2	Ille-et-Vilaine	FR523	FR52	FR	6502.38782594704	0.0761456203613747	6007.25947111005	672085	495.128354836988	46.1074831656	0.0294884909127312	0.0261662821705504	0.0204908472780931
FR014L2	Somme	FR223	FR22	FR	3773.84609830298	0.0761456203613747	3486.48424599934	307618	287.361852303634	30.6287288151	0.0335232923203034	0.0237196352526902	0.018902692788381
FR016L2	Vosges	FR414	FR41	FR	4537.6604293794	0.0571376915574571	4278.38898737305	476362	259.271442006358	34.5846152423	0.0254441091812807	0.0195635919923984	0.012129990383778
FR017L2	Meurthe-et-Moselle	FR411	FR41	FR	3198.6395392114	0.0761456203613747	2955.07714718573	373096	243.562392025674	21.7648389309	0.0346736704466694	0.0262619531573627	0.0152099967573426
FR018L2	Ardennes	FR211	FR21	FR	3120.58752234836	0.0458706819198991	2977.44404470752	316497	143.143477640848	30.0649965392	0.0204509436427242	0.0155965888160958	0.00982314946107905
FR019L2	Eure-et-Loir	FR242	FR24	FR	4766.98209789709	0.0634178244404475	4464.6704641019	416420	302.311633795194	35.1371067767	0.0286738605935981	0.0204751531676026	0.0142688106792468
FR020L2	Cote-d'Or	FR261	FR26	FR	6726.95084847517	0.0761456203613747	6214.72300297756	396039	512.227845497619	45.9328786616	0.0323813825652867	0.0262870035244156	0.0174772342716724
FR021L2	Vienne	FR534	FR53	FR	4129.4067432256	0.063297311486588	3868.02639834483	261198	261.380344880768	29.3682411029	0.0289547133279821	0.0216044807881369	0.012738117370469
FR022L2	Puy-de-Dome	FR724	FR72	FR	4291.479414089	0.0761456203613747	3964.70205183513	467738	326.777362253876	30.8219521311	0.0348424917207683	0.0259305600943411	0.0153725685462653
FR023L2	Calvados	FR251	FR25	FR	3543.0936931733	0.0761456203613747	3273.30262590814	428861	269.791067265155	27.7129739892	0.0342095046387862	0.0250044781380057	0.0169316375845827
FR024L2	Dordogne	FR611	FR61	FR	3867.26670576227	0.0618843702159783	3627.94334121895	307965	239.323364543319	36.7901180467	0.0290197422574552	0.0212061361848547	0.0116584917736684
FR025L2	Doubs	FR431	FR43	FR	3781.69134048194	0.0747365603418143	3499.0607374199	266535	282.630603062045	28.393203265	0.0337796616823526	0.0249709720964755	0.0159859265629862
FR026L2	Isere	FR714	FR71	FR	5424.8969347822	0.0761456203613747	5011.81479228669	647652	413.082142495511	30.440461747	0.0342267277621717	0.0252826733168293	0.0166362192823738
FR027L2	Corse-du-Sud	FR831	FR83	FR	1000.87250442317	0.0214338624570592	979.419940826312	100145	21.4525635968586	15.8117144334	0.00963571927934106	0.00750491174953537	0.00429323142818277
FR032L2	Var	FR825	FR82	FR	2873.90550445531	0.0761456203613747	2655.07018695859	547244	218.83531749672	11.6065618381	0.0344605108075089	0.0260144406015398	0.0156706689523261
FR034L2	Nord	FR301	FR3	FR	2325.77344913159	0.0761456203613747	2148.67598702745	356493	177.097462104139	9.91761465455	0.0353047777824532	0.0227935168969	0.0180473256820215
FR035L2	Indre-et-Loire	FR244	FR24	FR	5005.99692516138	0.0761456203613747	4624.81218376783	450303	381.184741393547	33.9540912738	0.0344811839454426	0.0249644432878568	0.0166999931280754
FR036L2	Maine-et-Loire	FR512	FR51	FR	4080.11865075395	0.0761456203613747	3769.43548494428	398068	310.683165809675	27.5966352496	0.0347670459127407	0.0240234597209553	0.0173551147276787
FR037L2	Finistere	FR522	FR52	FR	1830.27671441052	0.0761456203613747	1690.90915855875	361728	139.367555851768	15.8904510436	0.0323290876058507	0.0258650420793169	0.017951490676207
FR038L2	Sarthe	FR514	FR51	FR	4442.36575083575	0.0761456203613747	4104.09905486624	351315	338.266695969513	27.004479485	0.0333666530214903	0.0249502007144673	0.0178287666254171
FR039L1	Gard	FR812	FR81	FR	5477.50639449217	0.0761456203613747	5060.41827205016	311517	417.088122442003	9.75686196444	0.0358694966727907	0.0261422404641662	0.0141338832244178
FR040L2	Haut-Rhin	FR422	FR42	FR	3325.93902587201	0.0761456203613747	3072.68333546288	402596	253.255690409131	15.5795878835	0.0322105066601613	0.025757747931349	0.0181773657698644
FR042L2	Nord	FR301	FR3	FR	1558.20975438595	0.0761456203613747	1439.55890598509	273568	118.650848400864	11.4441604326	0.0342181984577309	0.025362335075963	0.0165650868276808
FR043L2	Aude	FR811	FR81	FR	2454.76009410651	0.0564336208689368	2316.22909363151	374951	138.531000475002	19.9712865277	0.0255075789851846	0.0187262896541646	0.0121997522295876
FR044L2	Gard	FR812	FR81	FR	4099.02768143339	0.0761456203613747	3786.9046757522	326080	312.123005681193	16.8425113574	0.0351905450382025	0.025022342320677	0.0159327330024952
FR045L2	Pyrenees-Atlantiques	FR615	FR61	FR	2344.30344778536	0.0761456203613747	2165.79500743844	265842	178.508440346926	22.3921879554	0.0333959436286895	0.0255197471343567	0.0172299295983285
FR046L2	Landes	FR613	FR61	FR	1348.14531682692	0.0567459794499131	1271.64349038276	237952	76.5018264441569	11.3706034912	0.0254000214055829	0.018153622098842	0.0131923359454881
FR048L2	Savoie	FR717	FR71	FR	2095.15559401935	0.0564341256056203	1976.91732006314	261748	118.238273956206	13.8076483805	0.0233307751412256	0.0192246898751423	0.0138786605892524
FR049L2	Finistere	FR522	FR52	FR	2112.80568135469	0.0761456203613747	1951.9247820449	234174	160.88089930979	13.3397820728	0.0343272927637095	0.0249932075659218	0.0168251200317435
FR050L2	Doubs	FR431	FR43	FR	1849.71904816977	0.0747365603418143	1711.47740891083	192726	138.241639258943	14.6890805436	0.0323555362632488	0.0242261359072087	0.0181548881713568
FR051L2	Aube	FR212	FR21	FR	2526.75875505193	0.0472007452095129	2407.49385884882	201567	119.264896203112	31.6206898083	0.0207938693178489	0.0155300459214389	0.0108768299702251
FR052L2	Loire-Atlantique	FR511	FR51	FR	1262.06203504369	0.0761456203613747	1165.96153845075	224704	96.100496592941	12.5838365131	0.0322594650069736	0.0270056119087083	0.0168805434456929
FR053L2	Charente-Maritime	FR532	FR53	FR	1278.54852200029	0.0761456203613747	1181.19265163046	212314	97.3558703698311	12.8636444453	0.0343900705847479	0.0237834445430136	0.0179721052336132
FR056L2	Charente	FR531	FR53	FR	2408.19912384649	0.0509385667365853	2285.52891206145	198364	122.67021178504	24.7439825047	0.0232609149613824	0.0167463708521195	0.0109312809230834
FR057L2	Pas-de-Calais	FR302	FR3	FR	865.771886340493	0.0761456203613747	799.847148963658	163304	65.9247373768344	8.63466705518	0.0334559084234051	0.0254373297471383	0.0172523821908313
FR058L2	Isere	FR714	FR71	FR	2055.16804769834	0.0761456203613747	1898.67600175948	218388	156.492045938866	11.7321297451	0.0363410035218596	0.0248658833803945	0.0149387334591206
FR059L2	Saone-et-Loire	FR263	FR26	FR	2985.7298278078	0.0761456203613747	2758.37957783791	161043	227.350249969885	18.4037984633	0.0347770178459637	0.0249779906818147	0.0163906118335963
FR060L2	Eure-et-Loir	FR242	FR24	FR	2767.72966790945	0.0634178244404475	2592.20627373135	157103	175.5233941781	19.5973732166	0.0292777631233776	0.0213891745106139	0.0127508868064559
FR061L2	Vendee	FR515	FR51	FR	2424.50887415145	0.0761456203613747	2239.89314185753	171724	184.615732293921	21.0140420262	0.0366449969917806	0.0255401548062332	0.0139604685633609
FR062L2	Pas-de-Calais	FR302	FR3	FR	808.283198826407	0.0761456203613747	746.735973224094	139491	61.5472256023131	6.29860029542	0.0329864902559062	0.0247451668123295	0.0184139632931391
FR063L2	Herault	FR813	FR81	FR	1784.18942384465	0.0761456203613747	1648.33121332379	170837	135.858210520855	9.43492855929	0.0349640535710544	0.0258460969378297	0.0153354698524906
FR064L2	Pas-de-Calais	FR302	FR3	FR	1904.34079714564	0.0761456203613747	1759.33358576751	159970	145.00721137813	13.5507166741	0.0352051455023315	0.0255019869195646	0.0154384879394786
FR065L2	Cher	FR241	FR24	FR	2555.51986651269	0.0523231802047287	2421.80694002038	169682	133.712926492308	29.6439706016	0.0232669259175911	0.0178325240931016	0.011223730194036
FR066L2	Cotes-d'Armor	FR521	FR52	FR	1865.53708867657	0.0761456203613747	1723.48460975214	201027	142.05247892443	13.9297495519	0.0343008160821086	0.0241655058351513	0.0176792984441149
FR067L2	Finistere	FR522	FR52	FR	1571.79225062317	0.0761456203613747	1452.10715462027	177981	119.685096002903	14.4262727524	0.0324978231186108	0.0246616454170497	0.0189861518257142
FR068L2	Morbihan	FR524	FR52	FR	1226.09230657595	0.0761456203613747	1132.73074727141	188924	93.3615593045342	14.2223548206	0.0345055383702526	0.0251718587275673	0.0164682232635549
FR069L2	Manche	FR252	FR25	FR	665.349522436852	0.0710648647592583	618.06654860724	151558	47.2829738296119	11.1248478682	0.0307224567796879	0.0244457236168554	0.015896684362715
FR073L2	Pyrenees-Atlantiques	FR615	FR61	FR	1342.67343237403	0.0761456203613747	1240.43473092318	135904	102.238701450857	11.5580283153	0.0349709134351552	0.0248735358795748	0.0163011710466447
FR074L2	Oise	FR222	FR22	FR	2412.60515603935	0.0761456203613747	2228.89583974568	150466	183.709316293668	12.2505620202	0.0327693016404579	0.0244266172024111	0.0189497015185058
FR076L2	Haute-Saone	FR433	FR43	FR	1549.55769374351	0.0409142476404548	1486.15870652851	139973	63.3989872149939	7.86245530397	0.0184306228869959	0.013984892099894	0.0084987326535649
FR077L2	Saone-et-Loire	FR263	FR26	FR	1553.86178161861	0.0761456203613747	1435.54201230143	126723	118.31976931718	14.3415626578	0.0327217611664547	0.025755555560796	0.017668303634124
FR079L2	Aisne	FR221	FR22	FR	1353.84614196837	0.0761456203613747	1250.75668761434	122314	103.089454354035	12.4174276604	0.0335356360278493	0.024255618211324	0.0183543661222014
FR082L2	Oise	FR222	FR22	FR	1648.59090788268	0.0761456203613747	1523.05793047983	144397	125.532977402848	16.2876365369	0.0317648567308794	0.0271581829392975	0.0172225806911978
FR084L2	Oise	FR222	FR22	FR	1006.27708670254	0.0761456203613747	929.653493680136	135371	76.6235930224016	3.67588282731	0.0340425771869286	0.0266721058400299	0.0154309373344162
FR086L2	Eure	FR231	FR23	FR	1061.57885616572	0.0761456203613747	980.744275600465	137120	80.8345805652575	15.5448455511	0.035203604855013	0.0241107910197384	0.0168312244866233
FR090L2	Indre	FR243	FR24	FR	1864.57238410357	0.0403183847735436	1789.39583728316	118486	75.1765468204112	30.7622555593	0.0180645412061901	0.0144301126521024	0.00782373091525114
FR093L2	Dordogne	FR611	FR61	FR	1406.17106104722	0.0618843702159783	1319.15105051838	127556	87.0200105288413	15.1675036824	0.0255807193391078	0.0193498834511285	0.016953767425742
FR096L2	Tarn	FR627	FR62	FR	1432.06504229003	0.0556066495174614	1352.4327033972	133207	79.6323388928304	15.0172390023	0.0241192055722266	0.0185731026200965	0.0129143413251383
FR099L2	Var	FR825	FR82	FR	984.110433284737	0.0761456203613747	909.174733838169	116759	74.9356994465676	4.88425440573	0.0361120952223327	0.0243304736495861	0.015703051489456
FR104L2	Marne	FR213	FR21	FR	1967.92943462457	0.0761456203613747	1818.08022699767	88157	149.849207626897	18.7381741212	0.0363204037310641	0.0250083792545192	0.0148168373757915
FR203L2	Bouches-du-Rhone	FR824	FR82	FR	13031.0764861942	0.0761456203613747	12038.8170831764	1722803	992.259403017779	47.1456038364	0.0322767088764046	0.0250334165232451	0.018835494961725
FR205L2	Alpes-de-Haute-Provence	FR821	FR82	FR	4860.68960352615	0.0237800743651688	4745.10204328829	850599	115.587560237855	34.6982329372	0.0104219221254117	0.00800392576249603	0.00535422647726102
FR207L2	Pas-de-Calais	FR302	FR3	FR	1449.31713656705	0.0761456203613747	1338.95798410278	248274	110.359152464269	3.1966723296	0.0343476537448638	0.0243454989520094	0.0174524676645015
FR208L1	Pas-de-Calais	FR302	FR3	FR	858.803265791762	0.0761456203613747	793.409158349673	122304	65.3941074420883	1.45810541616	0.0343009567897233	0.0228972891909491	0.0189473743807023
FR209L2	Nord	FR301	FR3	FR	1164.20884225421	0.0761456203613747	1075.55943773057	218551	88.6494045236448	5.7037731966	0.0330828892090985	0.0252578011644403	0.0178049299878359
FR214L1	Ardeche	FR712	FR71	FR	3255.54257859595	0.0451973697108265	3108.40061706182	199695	147.141961534139	10.3627968197	0.0193366442909051	0.0146494581584147	0.0112112672615067
FR215L2	Eure	FR231	FR23	FR	5493.60909283553	0.0761456203613747	5075.29482043868	691060	418.31427239685	35.6260547487	0.0336255023709568	0.0255297479569403	0.0169903700334776
FR304L1	Seine-et-Marne	FR102	FR1	FR	1002.42457674932	0.0761456203613747	926.094335487254	133324	76.3302412620654	5.47470874237	0.0352366129387235	0.0245901593000639	0.0163188481225873
FR324L1	Bouches-du-Rhone	FR824	FR82	FR	562.861027736079	0.0761456203613747	520.001625601875	85548	42.8594021342047	2.17791377846	0.03390059004151	0.026045522225607	0.0161995080942578
FR505L1	Ardennes	FR211	FR21	FR	1041.12124490563	0.0458706819198991	993.364303440512	131433	47.7569414651153	16.8836860168	0.0198730063182404	0.0152822761887055	0.0107153994129532
FR506L1	Haut-Rhin	FR422	FR42	FR	1877.91632453277	0.0761456203613747	1734.92122101447	188366	142.995103518301	12.3006362879	0.0331852844548686	0.025877989019977	0.0170823468865291
HR001L2	Zagrebacka zupanija	HR022	HR	HR	3653.12679692598	0.0445043614414176	3490.54672156425	1141187	162.580075361722	45.1491009146	0.0210732341067308	0.0142961467603257	0.00913498057436105
HR002L2	Primorsko-goranska zupanija	HR032	HR	HR	666.286665118161	0.0327840102	644.443116292803	215317	21.8435488253577	10.4654878952	0.0143212005863384	0.0108304682899388	0.00763234132372282
HR003L2	Brodsko-posavska zupanija	HR044	HR	HR	359.980841664828	0.0983520306	324.575994909995	102385	35.4048467548329	10.0029933978	0.0450811328415048	0.0331276585984778	0.0201432391600175
HR004L2	Osjecko-baranjska zupanija	HR042	HR	HR	543.470077482758	0.0983520306	490.01869179199	164301	53.4513856907686	15.7265641645	0.0463209594725195	0.0326311242301451	0.0193999468973355
HR005L2	Sibensko-kninska zupanija	HR035	HR	HR	1149.38995442207	0.17	953.993662170317	374309	195.396292251752	34.6839044126	0.0769556773943116	0.0598548556601558	0.0331894669455326
HU001L2	Budapest	HU101	HU01	HU	23886.5216558787	0.16078238	20045.989854125	2909431	3840.53180175372	72.4808872579	0.0703075532172304	0.0498352487746067	0.0406395780081629
HU002L2	Borsod-Abauj-Zemplen	HU311	HU05	HU	2374.43732305541	0.0993031655141994	2138.64818056094	306229	235.789142494464	19.6476883112	0.0440980841951369	0.033924729837011	0.0212803514820515
HU003L2	Szabolcs-Szatmar-Bereg	HU323	HU06	HU	1615.96441050907	0.0800223055529782	1486.65121268857	240368	129.313197820495	19.2257587319	0.0348920147225478	0.0266464641702146	0.0184838266602157
HU004L2	Baranya	HU231	HU04	HU	1134.00418266381	0.0505627296837228	1076.66583571557	263875	57.3383469482415	23.2277709974	0.0235940817255128	0.0173853037322969	0.00958334422591304
HU005L2	Hajdu-Bihar	HU321	HU06	HU	2094.93111273837	0.0738432939215973	1940.23449883493	336709	154.696613903438	21.479743002	0.0326480564681815	0.024491532154282	0.0167037052991338
HU006L2	Csongrad	HU333	HU07	HU	2140.03442555778	0.0554073313429424	2021.4608290556	249334	118.573596502183	15.6066744533	0.0261724008688557	0.0166723665717381	0.0125625639023485
HU007L2	Komarom-Esztergom	HU212	HU02	HU	2713.71939825693	0.0428318360057136	2597.48581402526	243475	116.233584231664	24.8234122186	0.0186230716401345	0.0144649970458607	0.0097437673197184
HU008L2	Pest	HU102	HU01	HU	2183.58480180471	0.125307149429719	1909.9660147525	187968	273.618787052206	13.5341264976	0.054292308105899	0.0413859648218419	0.0296288765019781
HU009L2	Fejer	HU211	HU02	HU	4072.14084632981	0.0665213267799073	3801.2566343973	276471	270.884211932514	31.4170053317	0.0297572201246516	0.0213729894161205	0.0153911172391352
HU010L1	Vas	HU222	HU03	HU	1154.57976838734	0.0354917831959651	1113.60167356529	149811	40.9780948220512	13.1097871201	0.015801557726834	0.0115409692895574	0.00814925617957364
IE001L1	Dublin	IE021	IE02	IE	18114.8043438314	0.142351713749133	15536.1309012567	1800966	2578.67344257463	94.2279829863	0.0620385937259195	0.0474697993562843	0.0328433206669291
IE002L1	South-West (IRL)	IE025	IE02	IE	3142.14539068061	0.0994366461059998	2829.70099145391	407112	312.444399226707	42.7008695765	0.0414304387213111	0.0359347484266493	0.0220714589580394
IE003L1	Mid-West	IE023	IE02	IE	3437.04512983585	0.0571911691515423	3240.47650043392	162440	196.568629401927	20.7664473475	0.0254684816043309	0.0191597266734755	0.0125629608737359
IE004L1	West	IE013	IE01	IE	1874.4817956554	0.0659607335092325	1750.83960146427	178043	123.642194191134	30.1709353466	0.0284975460216327	0.0212002949634629	0.0162628925241369
IE005L1	South-East (IRL)	IE024	IE02	IE	1413.1544720757	0.0773972524840925	1303.78019860143	97592	109.374273474267	12.4696694825	0.0359160596599973	0.0274756057000927	0.0140055871240025
IT001L2	Viterbo	ITE41	IT6	IT	26020.8584537312	0.057134431301856	24534.1715039912	4019865	1486.68694974003	62.3900576602	0.0244442417269261	0.0187236281588209	0.013966561416109
IT002L2	Varese	ITC41	IT2	IT	22078.3361489303	0.0975248396096715	19925.1499571575	4085134	2153.18619177284	30.3380774625	0.0453323536728229	0.0315156170773006	0.020676868859548
IT003L2	Caserta	ITF31	IT8	IT	13518.1301573448	0.0975248396096715	12199.7766819271	3539735	1318.35347541772	16.5827108743	0.0422516190050405	0.0310413154459259	0.0242319051587051
IT004L2	Torino	ITC11	IT11	IT	9730.72301608647	0.0975248396096715	8781.73581465649	1754792	948.987201429973	20.3611982953	0.0438852489539493	0.0316927445749638	0.0219468460807584
IT005L2	Palermo	ITG12	ITA	IT	4772.65385530855	0.0975248396096715	4307.20155355711	975197	465.452301751448	14.0198854246	0.0449371300280821	0.0346566398914232	0.0179310696901662
IT006L2	Alessandria	ITC18	IT11	IT	4630.57175091	0.0795124329328774	4262.38372512489	717225	368.188025785108	12.6144619635	0.0346322608168147	0.0273030000675621	0.0175771720485006
IT007L2	Firenze	ITE14	IT51	IT	5925.72632486395	0.0975248396096715	5347.82081546079	709919	577.905509403165	19.4276006291	0.0443397933958814	0.0332949392240208	0.0198901069897693
IT008L2	Bari	ITF42	IT91	IT	2903.40133209205	0.0975248396096715	2620.24758285726	576859	283.153749234783	8.08779778271	0.0432251367303505	0.0326247889772746	0.0216749139020464
IT009L1	Bologna	ITD55	IT4	IT	9210.33705862017	0.0975248396096715	8312.10041422723	743548	898.236644392946	23.0609634949	0.0414080601293298	0.0327798529890908	0.0233369264912508
IT010L2	Catania	ITG17	ITA	IT	3515.03665302539	0.0975248396096715	3172.23326721697	621283	342.803385808418	6.20775501779	0.0429091626685037	0.0331276576299961	0.0214880193111717
IT011L2	Treviso	ITD34	IT32	IT	3124.56022063154	0.0975248396096715	2819.83798626369	521340	304.722234367851	7.35452696081	0.0461882964477557	0.0327034302400416	0.0186331129218742
IT012L2	Verona	ITD31	IT32	IT	4636.00332397882	0.0975248396096715	4183.87784337788	500316	452.125480600938	8.90888815904	0.0430062394305608	0.0326343634235797	0.021884236755531
IT013L2	Cremona	ITC4A	IT2	IT	1135.82357088536	0.0609785114796647	1066.56274022926	126394	69.2608306561069	6.44471276166	0.0262352386536864	0.0209723906957805	0.0137708821301977
IT014L2	Trento	ITD20	IT31	IT	2672.85426423429	0.0928913272024924	2424.56928421072	214184	248.284980023564	10.9236427305	0.0412275724601118	0.0307366284130321	0.0209271263293485
IT015L1	Trieste	ITD44	IT33	IT	680.779279716804	0.0329912335569295	658.319531498948	231868	22.4597482178553	2.44714578186	0.014867852667576	0.0110781415623542	0.0070452393269993
IT016L2	Perugia	ITE21	IT52	IT	2582.70732179967	0.0975248396096715	2330.82920448243	248898	251.878117317237	12.6597960923	0.0450353753059204	0.0314386547744561	0.021050809529295
IT017L2	Ancona	ITE32	IT53	IT	1617.34179031908	0.081038150533667	1486.27540285081	184594	131.066387468268	3.66032910401	0.0376940642114938	0.0284663677807087	0.0148777185414645
IT019L2	Pescara	ITF13	IT71	IT	1894.69778822535	0.0552036679643516	1790.10352063137	224016	104.594267593984	1.75668719288	0.0246526024344638	0.019268499554558	0.0112825659753298
IT020L2	Campobasso	ITF22	IT72	IT	1442.45189968928	0.0487300436479033	1372.16115565742	92718	70.29074403186	8.70622151822	0.0226841529011305	0.0151896198569004	0.0108562708898724
IT021L2	Caserta	ITF31	IT8	IT	811.943368274889	0.0975248396096715	732.758721511744	102820	79.184646763145	0.998843026825	0.0420517048147887	0.0322124698305748	0.023260664964308
IT022L2	Taranto	ITF43	IT91	IT	1727.99316966496	0.0975248396096715	1559.47091294678	417124	168.522256718183	11.1765275018	0.0393097892900881	0.0330828742734409	0.0251321760461424
IT023L2	Potenza	ITF51	IT92	IT	1117.91940758576	0.0883253019843232	1019.17883831661	129090	98.740569269148	14.6885924607	0.0385447249085553	0.0298931022263564	0.0198874748494115
IT024L2	Catanzaro	ITF63	IT93	IT	620.94722439247	0.0661205866679563	579.889829625801	152189	41.0573947666692	9.18014402476	0.0288027337048106	0.0225922737091073	0.0147255792540384
IT025L2	Reggio di Calabria	ITF65	IT93	IT	815.788726719557	0.0958882543780016	737.564169773166	216884	78.2245569463909	4.68248208454	0.0386987053144206	0.0314157406231989	0.0257738084403821
IT026L2	Sassari	ITG21	ITB	IT	1042.54355726883	0.0677700855	971.890291255243	218051	70.6532660135824	18.113040821	0.03082144215875	0.0216037094025932	0.0153449339386568
IT027L1	Cagliari	ITG24	ITB	IT	2495.52969305296	0.0677700855	2326.40743238697	467090	169.122260665988	17.4237394351	0.029198231725775	0.0227932277679511	0.0157786260062738
IT028L2	Padova	ITD36	IT32	IT	2742.30928346673	0.0975248396096715	2474.86601043653	490188	267.443273030206	6.26986228471	0.0429855520246034	0.0307096902743169	0.0238295973107512
IT029L2	Brescia	ITC47	IT2	IT	4068.40672625185	0.0975248396096715	3671.63601280723	455803	396.770713444621	6.80152730086	0.0406239806129961	0.0331800221501859	0.0237208368464896
IT030L2	Modena	ITD54	IT4	IT	4056.14468145806	0.0975248396096715	3660.56982196524	295407	395.574859492819	6.2523358596	0.0443277962286973	0.0332567967654098	0.0199402466155644
IT031L2	Foggia	ITF41	IT91	IT	2519.91733256211	0.0975248396096715	2274.16279887436	172204	245.754533687751	10.4280115765	0.0466592700782254	0.0302930625250885	0.0205725070063576
IT032L2	Salerno	ITF35	IT8	IT	2503.05258675511	0.0975248396096715	2258.94278469725	245831	244.109802057866	2.92438261961	0.0418542193777094	0.0335248671882457	0.0221457530437164
IT033L1	Piacenza	ITD51	IT4	IT	2319.74589398113	0.0519805319233677	2199.16426848494	177082	120.581625496187	8.33212761509	0.0230161691792039	0.0171642294027145	0.0118001333414493
IT034L1	Bolzano-Bozen	ITD10	IT31	IT	2249.08242281582	0.0920687093600208	2042.01230690286	185406	207.070115912961	12.5189288272	0.044143032253218	0.0299196523119133	0.0180060247948895
IT035L1	Udine	ITD42	IT33	IT	1230.29573200041	0.0975248396096715	1110.31133806461	222177	119.984393935804	7.82607221414	0.0449980560434304	0.0329646484174241	0.019562135148817
IT036L1	La Spezia	ITC34	IT13	IT	2364.12325156451	0.0316756255604131	2289.23816866929	209997	74.8850828952236	5.69638855208	0.0151670230763977	0.0110148036191494	0.00549379886486601
IT037L1	Lecce	ITF45	IT91	IT	874.135636900143	0.0975248396096715	788.885699114359	218266	85.2499377857845	6.11979352047	0.0433686991627529	0.0342362637989804	0.0199198766479382
IT038L1	Bari	ITF42	IT91	IT	517.301433822077	0.0975248396096715	466.851694458725	94236	50.4497393633511	1.59227633991	0.0431135927141822	0.0310943516822557	0.0233168952132337
IT039L1	Pesaro e Urbino	ITE31	IT53	IT	1031.95731081262	0.0688389550373004	960.918447893175	120242	71.0388629194432	2.84423735082	0.0299945025060995	0.022560000278233	0.0162844522529679
IT040L1	Como	ITC42	IT2	IT	1060.65052918004	0.0817318468076285	973.961602612663	157565	86.6889265673728	2.54188682729	0.0384393203482687	0.027341358637356	0.0159511678220037
IT041L1	Pisa	ITE17	IT51	IT	2363.58381201421	0.0702145282712689	2197.62588962403	184916	165.957922390186	5.00801562799	0.0296242136920667	0.0234227968276726	0.0171675177515296
IT042L1	Treviso	ITD34	IT32	IT	908.770949143047	0.0975248396096715	820.143208085943	198697	88.6277410571046	2.77937186997	0.0439110051825452	0.0319526394725332	0.0216611949545931
IT043L1	Varese	ITC41	IT2	IT	1075.09564350438	0.0975248396096715	970.247113306562	183443	104.848530197822	2.6028104242	0.0432974130280619	0.0297974893864322	0.0244299371951774
IT045L1	Asti	ITC17	IT11	IT	953.258946147642	0.0399868261403007	915.14114640135	109779	38.117799746292	5.86944908991	0.0193876365802471	0.0131787464887352	0.00742044307131844
IT046L1	Pavia	ITC48	IT2	IT	786.706504962773	0.091649905654861	714.60492800487	130821	72.1015769579036	4.15406071301	0.0397732344112766	0.0292412253760084	0.022635445867576
IT047L1	Massa-Carrara	ITE11	IT51	IT	641.02863254739	0.0342395668292653	619.080089843811	78940	21.9485427035789	1.24261117565	0.0143098972603267	0.0114088245292226	0.00852084503971593
IT048L1	Cosenza	ITF61	IT93	IT	1934.62657414489	0.0975248396096715	1745.9524277968	218693	188.674146348089	11.8888132125	0.0437814228319913	0.0315065390959831	0.0222368776816971
IT049L1	Massa-Carrara	ITE11	IT51	IT	460.435661295943	0.0342395668292653	444.670543700424	68108	15.7651175955194	0.9531277667	0.0152051613132792	0.0113487038712055	0.0076857016447806
IT050L1	Benevento	ITF32	IT8	IT	1146.3009179096	0.0525574533475927	1086.05426089426	116678	60.2466570153365	4.43014105059	0.0225922272302421	0.0170381922204638	0.0129270338968867
IT051L1	Imperia	ITC31	IT13	IT	490.85043849252	0.0376105338085535	472.389291480654	80185	18.4611470118662	2.11559023793	0.0168171986938737	0.012338635409495	0.00845469970518475
IT052L1	Savona	ITC32	IT13	IT	937.899569183229	0.0488618310534859	892.072078888661	107015	45.8274902945681	3.20025868984	0.0214935868939926	0.0160471762540613	0.011321067905432
IT053L1	Pavia	ITC48	IT2	IT	330.166247020226	0.091649905654861	299.906541630402	83629	30.2597053898232	2.53559403198	0.0396579112553416	0.0319210888985767	0.0200709055009427
IT054L1	Matera	ITF52	IT92	IT	401.101576186897	0.0470228183884802	382.240649614527	77752	18.8609265723696	8.28801030868	0.0213341404341569	0.0160425657736456	0.00964611218067772
IT055L1	Lucca	ITE12	IT51	IT	918.212033936847	0.0549953277393115	867.71466219631	115237	50.4973717405367	2.08529126365	0.0241366924225947	0.0181547349320191	0.0127039003846976
IT057L1	Avellino	ITF34	IT8	IT	1292.81853608799	0.076280183892238	1194.2021004159	149193	98.6164356720858	3.45219692181	0.0314381138884703	0.0242979885242481	0.0205440814795196
IT058L1	Pordenone	ITD41	IT33	IT	536.515946255183	0.0536383023366247	507.738141721527	115546	28.7778045336558	3.23204079891	0.021327050224121	0.0185064188593367	0.013804833253167
IT059L1	Biella	ITC13	IT11	IT	644.906447918037	0.0316563588317422	624.491057989839	125880	20.4153899281977	5.04125504724	0.0137533451730153	0.0100061864006802	0.00789682725804669
IT060L1	Lecco	ITC43	IT2	IT	899.639216055289	0.0468044379812023	857.532108161971	130622	42.1071078933172	3.33910919091	0.0220289363706554	0.0149327581514232	0.00984274345912364
IT501L2	Messina	ITG13	ITA	IT	1923.85507275018	0.0975248396096715	1736.23141534797	280397	187.623657402214	3.45492345889	0.0448320285377019	0.0315764192407564	0.0211163918312132
IT502L2	Prato	ITE15	IT51	IT	1506.95599398521	0.0343938114189859	1455.12603371137	266296	51.8299602738377	4.59219215059	0.0160414319080934	0.0110573975293039	0.0072949819815886
IT503L2	Parma	ITD52	IT4	IT	3532.26339991696	0.0738058080428713	3271.56184546583	319385	260.701554451131	12.2422864483	0.0341180061418155	0.023787136930359	0.0159006649706968
IT504L2	Livorno	ITE16	IT51	IT	1156.51988388432	0.0577279556334185	1089.75635533828	177071	66.7635285460401	2.83481012441	0.0260009546221859	0.0200786057431264	0.0116483952681062
IT505L2	Reggio nell'Emilia	ITD53	IT4	IT	2460.32898601186	0.088375819154635	2242.89539648317	258484	217.433589528691	6.67727144795	0.0369388057176881	0.0293039238818083	0.0221330895551385
IT506L2	Ravenna	ITD57	IT4	IT	1366.52080961697	0.0656332787290307	1276.83156843036	159642	89.6892411866113	7.90363272566	0.0294328756930228	0.0212967541482589	0.014903648887749
IT507L2	Rovigo	ITD37	IT32	IT	2523.33347487321	0.0449120694764462	2410.00534653747	200579	113.328128335748	10.410151895	0.0212525732431084	0.0152990579997866	0.00836043823355118
IT508L2	Rimini	ITD59	IT4	IT	1442.29005495808	0.0426233864945443	1380.81476850836	209063	61.4752864497157	3.41627664914	0.0163829807244999	0.0142840419801691	0.0119563637898753
IT509L2	Siracusa	ITG19	ITA	IT	767.511890899532	0.0681287937839887	715.222231557678	154100	52.2896593418535	2.6383863968	0.0293557152644867	0.0217063418910283	0.0170667366284737
IT511L2	Bergamo	ITC46	IT2	IT	1893.58738468595	0.0975248396096715	1708.91557870756	294807	184.671805978395	2.09341548488	0.0452906796180825	0.0318209396502406	0.0204132203413484
IT512L2	Forli-Cesena	ITD58	IT4	IT	2124.45748828482	0.0659007336356002	1984.45418122921	164681	140.003307055614	6.2779626741	0.0299317281223037	0.022342806229032	0.0136261992842645
IT513L2	Latina	ITE44	IT6	IT	831.015273885948	0.0917183074875452	754.79595946883	171808	76.2193144171181	6.70474907201	0.0420832481197393	0.0326094022846117	0.0170256570831942
IT514L2	Vicenza	ITD32	IT32	IT	2267.14851784609	0.0975248396096715	2046.04522227185	229628	221.103295574245	4.28993636223	0.044170899322868	0.0342553641074555	0.019098576179348
IT515L2	Terni	ITE22	IT52	IT	1881.83279611214	0.0449441370369218	1797.2554450431	170874	84.5773510690378	11.2234564435	0.0204214310792288	0.0153969236123639	0.00912578234532918
IT516L2	Novara	ITC15	IT11	IT	2176.50992000924	0.0631547225470747	2039.0530398901	161139	137.456880119139	6.57186218519	0.0281068528239293	0.0210095397939264	0.014038329929219
LT001L1	Kauno apskritis	LT002	LT	LT	6107.41579593778	0.0991722174941657	5501.72982829573	687620	605.685967642044	59.162956589	0.0424934408614254	0.0310128106271565	0.0256659660055838
LT002L1	Kauno apskritis	LT002	LT	LT	3462.26975436502	0.0991722174941657	3118.90878526166	400665	343.360969103359	22.7293245445	0.0419458953771476	0.0321621953454497	0.0250641267715684
LT003L1	Panevezio apskritis	LT005	LT	LT	1284.23066253523	0.0440910804210706	1227.60754511418	138492	56.6231174210454	31.8022628366	0.0196394993446928	0.0145637560127112	0.00988782506366668
LT501L0	Klaipedos apskritis	LT003	LT	LT	1031.61100483317	0.056185884590598	973.649027973221	161880	57.9619768599472	1.26086160194	0.0245695138335906	0.019020622704241	0.0125957480527664
LU001L1	Luxembourg (Grand-Duche)	LU000	LU	LU	19863.3975061893	0.09317159	18012.6931777356	512164	1850.70432845369	32.4019586268	0.0399506711642546	0.0310738299237048	0.0221470889120406
LV001L0	Riga	LV006	LV	LV	2226.04368551468	0.124011637781983	1949.98836229977	657670	276.055323214918	4.49167773185	0.0560797862243178	0.0413577893834267	0.0265740621742385
LV002L1	Kurzeme	LV003	LV	LV	787.895803937937	0.0678783270737078	734.414754858235	115846	53.4810490797012	53.3016459041	0.0303767059057109	0.0240448479886156	0.0134567731793813
LV003L1	Zemgale	LV009	LV	LV	587.171579851429	0.0634686125889408	549.904614326602	93775	37.2669655248267	24.3352536012	0.0298823538092357	0.0214102243514785	0.0121760344282265
LV501L1	Latgale	LV005	LV	LV	550.42963116627	0.0766876825553683	508.218458342323	126870	42.2111728239474	37.3141595747	0.0325795204174977	0.0252725752330617	0.0188355869048089
MT001L1	Malta	MT	MT	MT	1748.68878770833	0.123926416	1531.98005354826	385687	216.708734160079	2.46249691126	0.0539792218409529	0.040626589433299	0.029320604725748
NL001L2	Agglomeratie 's-Gravenhage	NL332	NL33	NL	3625.84983308514	0.102329770742716	3254.81745091802	825345	371.032382167118	3.61029312234	0.0453785032149911	0.0341710224606472	0.0227802450670777
NL002L2	Flevoland	NL230	NL23	NL	20590.5897459526	0.0886125391775018	18766.0053054015	2487707	1824.58444055109	38.52268077	0.0371942565181925	0.0286524876222252	0.0227657950370841
NL003L2	Oost-Zuid-Holland	NL334	NL33	NL	9374.17139306731	0.0409412852063044	8990.38076849096	1409975	383.790624576348	19.7899790991	0.0180027699442835	0.014278585833318	0.00865992942870283
NL004L2	Utrecht	NL310	NL31	NL	9397.73900204524	0.108608055671053	8377.06884132908	714130	1020.67016071616	8.22891395164	0.0469390534708129	0.0357831589910333	0.0258858432092068
NL005L2	Zuidoost-Noord-Brabant	NL414	NL41	NL	5808.92926831682	0.0952782569682034	5255.46461278001	687641	553.464655536808	15.5114739088	0.038737978721507	0.0311238861518429	0.0254163920948535
NL006L2	Midden-Noord-Brabant	NL412	NL41	NL	1644.37447167244	0.0587208893827516	1547.81534021754	270582	96.5591314548979	4.18479097306	0.0258217545950834	0.0189463263374895	0.0139528084501787
NL007L2	Delfzijl en omgeving	NL112	NL11	NL	3930.39138866158	0.0188848302	3856.16661466716	476182	74.224773994416	24.9238842154	0.00822028455577678	0.00649113042820425	0.00417341521601897
NL008L2	Twente	NL213	NL21	NL	2513.50082591888	0.0815588229867744	2308.50265698065	399624	204.998168938229	11.1888438008	0.0379203610984037	0.0259309342033685	0.0177075276850022
NL009L2	Arnhem/Nijmegen	NL223	NL22	NL	4622.70113486158	0.0566544906	4360.80435686995	400012	261.896777991625	7.31221394052	0.0245902992277322	0.0185464021588652	0.0135177892134027
NL010L2	Zuid-Limburg	NL423	NL42	NL	756.144585212876	0.0766383350245973	698.194923164296	144691	57.9496620485795	2.54702497705	0.034847907424474	0.0257857654948238	0.0160046621052995
NL012L2	West-Noord-Brabant	NL411	NL41	NL	3288.62137558825	0.077915627821035	3032.38637644361	290587	256.234999144634	6.24018793836	0.0348535759749884	0.025833564221771	0.0172284876242756
NL013L2	Arnhem/Nijmegen	NL223	NL22	NL	1755.2717874629	0.0566544906	1655.82775847963	302228	99.4440289832619	4.63879949389	0.0239524663379066	0.0190212569894946	0.0136807672725988
NL014L2	Veluwe	NL221	NL22	NL	3194.07177909786	0.0911147299170059	2903.04479160983	236312	291.026987488032	9.33774721999	0.0411331594092489	0.0289278386573565	0.0210537318504004
NL015L2	Noord-Friesland	NL121	NL12	NL	1310.88918092731	0.0546118230652985	1239.29913292029	240822	71.5900480070163	13.9906956487	0.0241875529992883	0.0179023115554595	0.0125219585105507
NL016L1	Zuid-Limburg	NL423	NL42	NL	1111.69563984726	0.0766383350245973	1026.49713695526	152133	85.1985028919985	1.90284805159	0.0343141622009743	0.0239854489294609	0.0183387238941621
NL017L1	Delft en Westland	NL333	NL33	NL	1219.8328071493	0.0272709063805346	1186.56686086563	117237	33.2659462836734	0.961161218575	0.0124490164231655	0.00880878077345399	0.00601310918391513
NL018L1	Het Gooi en Vechtstreek	NL327	NL32	NL	572.661658823297	0.0307779590211749	555.036301755035	107670	17.6253570682615	1.61505716956	0.0137520404950972	0.0106551948121772	0.00637072371390053
NL020L1	West-Noord-Brabant	NL411	NL41	NL	753.103302417021	0.077915627821035	694.424785795104	129072	58.678516621917	3.19946375791	0.0368532604097731	0.0261613531415019	0.01490101426976
NL028L1	Overig Zeeland	NL342	NL34	NL	409.530646506497	0.0434040744947548	391.755347817643	91752	17.7752986888531	3.3224576918	0.0193948010747634	0.0144888653635665	0.00952040805642494
NL030L1	Oost-Zuid-Holland	NL334	NL33	NL	593.669855878345	0.0409412852063044	569.364248990444	80403	24.3056068879009	0.976306830287	0.0172967309274677	0.0131808203379333	0.0104637339409034
NL032L1	Overig Zeeland	NL342	NL34	NL	334.976775191648	0.0434040744947548	320.437418287217	114587	14.539356904431	2.94286298918	0.0198784529224845	0.0141642154999482	0.0093614060723221
NL503L2	Zuidwest-Gelderland	NL224	NL22	NL	2812.29130036999	0.0383327338221097	2704.48848652267	272706	107.802813847317	4.9363633427	0.016215887586604	0.0123040641724964	0.00981278206300932
NL504L2	Veluwe	NL221	NL22	NL	1313.66197733996	0.0911147299170059	1193.96802107239	185393	119.69395626757	1.78527165029	0.0374159935424344	0.0303816144065935	0.023317121967978
NL505L1	Zuid-Limburg	NL423	NL42	NL	745.305743049145	0.0766383350245973	688.186751817588	179103	57.1189912315567	2.59212939559	0.0329833792356198	0.0261898337225328	0.0174651220664447
NL506L2	Zuidoost-Zuid-Holland	NL336	NL33	NL	997.618096363158	0.0501612674203454	947.57630824811	150800	50.0417881150482	1.43520518446	0.021646497533432	0.0168694966092917	0.0116452732776217
NL507L2	Agglomeratie Leiden en Bollenstreek	NL331	NL33	NL	761.406992888234	0.0499178643552373	723.39918189811	148975	38.007810990124	0.7533701899	0.0216632834166227	0.0162545335047714	0.0120000474338431
NL511L2	Noord-Overijssel	NL211	NL21	NL	2178.23170561483	0.0566960488906737	2054.73457433808	227319	123.497131276754	6.51690528001	0.0268384145088415	0.0192346592275644	0.0106229751542679
NL512L1	Veluwe	NL221	NL22	NL	1391.54799993097	0.0911147299170059	1264.75747975071	108835	126.790520180261	4.17806258255	0.0431780618558855	0.0307365181384924	0.017200149922628
NL513L2	Noord-Overijssel	NL211	NL21	NL	1037.02844068403	0.0566960488906737	978.233025509987	114546	58.7954151740407	3.3316492876	0.025950078393839	0.0194264652336479	0.0113195052631869
NL514L2	Alkmaar en omgeving	NL322	NL32	NL	568.568466535945	0.0288781698443966	552.149249791152	200399	16.4192167447932	2.61293908994	0.0121901567680008	0.0094630083915663	0.00722500468482952
NL515L2	Noord-Limburg	NL421	NL42	NL	1674.61779157173	0.0426318650127589	1603.22571193348	199079	71.3920796382506	6.60366818772	0.0189796556347734	0.0136030576218243	0.0100491517561612
NL519L2	Twente	NL213	NL21	NL	845.909580179483	0.0815588229867744	776.918190466808	151788	68.9913897126751	5.54908284976	0.0369831425222376	0.0270640622655378	0.017511618198999
PL001L2	Piotrkowsko-skierniewicki	PL112	PL05	PL	26493.2581577224	0.0728560917	24563.0629119516	3027013	1930.1952457708	113.487529985	0.0322278249840678	0.0245049254369898	0.0161233412789424
PL002L2	Lodzki	PL111	PL05	PL	7950.57025008515	0.0728560917	7371.32277487766	943695	579.247475207496	22.0894769418	0.0326280619929405	0.0255711341668544	0.0146568955402051
PL003L2	Swietokrzyski	PL330	PL0D	PL	22658.0547180041	0.0728560917	21007.2774057255	1356042	1650.77731227852	47.1934683319	0.0311807838651729	0.0241888433326236	0.0174864645022035
PL004L2	Jeleniogorsko-walbrzyski	PL511	PL01	PL	12378.0722947506	0.0728560917	11476.254324575	847423	901.817970175576	34.0058072394	0.0307364062295566	0.0246103837183652	0.0175093017520782
PL005L2	M. Poznan	PL415	PL0F	PL	13624.2429689058	0.0612334268759027	12789.9838833297	954532	834.259085576023	40.8476557388	0.0287694990995975	0.0203203183411561	0.0121436094351491
PL006L2	Gdansk-Gdynia-Sopot	PL633	PL0B	PL	9813.51373959287	0.0997624867429578	8834.4932052449	1120068	979.020534347968	36.3416055369	0.044847622935846	0.0357089077238546	0.0192059560832572
PL007L2	Szczecinski	PL421	PL0G	PL	2938.04173455833	0.0728560917	2723.98749652692	480264	214.054238031409	15.2313310949	0.0318760702072503	0.0253834695069766	0.0155965519857732
PL008L2	Bydgoski	PL611	PL02	PL	5962.03228452949	0.0728560917	5527.66191368945	500370	434.370370840041	28.2248052272	0.032827064770991	0.024050812590308	0.015978214338701
PL009L2	Chelmsko-zamojski	PL312	PL03	PL	7286.42928832785	0.095118825610356	6593.3526915292	674048	693.076596798647	41.4345710202	0.0457979632971313	0.0315162824493541	0.0178045798638706
PL010L2	Centralny slaski	PL226	PL0C	PL	33035.3719266634	0.0728560917	30628.5438402308	2605121	2406.82808643259	49.7758805899	0.0328755377855094	0.0242295604976866	0.015750993416804
PL011L2	Bialostocko-suwalski	PL341	PL0A	PL	4100.72300735	0.0728560917	3801.96035589021	423081	298.762651459791	30.0637155758	0.0342349301389788	0.0243440807749719	0.0142770807860494
PL012L2	Swietokrzyski	PL330	PL0D	PL	8369.88427032571	0.0728560917	7760.08721440847	398852	609.797055917237	28.6307052323	0.0341780776028104	0.023768379969943	0.0149096341272466
PL013L2	Torunsko-wloclawski	PL612	PL02	PL	5088.32204522033	0.0728560917	4717.60678769463	318480	370.715257525704	21.2866660004	0.0318776535307194	0.0243164531437998	0.0166619850254807
PL014L2	Olsztynski	PL622	PL0E	PL	4091.15330811592	0.0887729156916141	3727.96970041307	255541	363.183607702842	27.5907747275	0.0406893984465296	0.0288259121985695	0.019257605046515
PL015L2	Rzeszowsko-tarnobrzeski	PL321	PL09	PL	5245.26289234151	0.0728560917	4863.11353806647	496770	382.14935427504	28.7431492227	0.0315613444269684	0.0233176409777491	0.0179771062952825
PL016L2	Opolski	PL520	PL08	PL	6688.994452259	0.0728560917	6201.66045906443	257530	487.333993194573	22.4598834909	0.0304952637563325	0.024930676050931	0.0174301518927366
PL017L2	Gorzowski	PL431	PL04	PL	2271.92335884852	0.0566716966912644	2143.16960735005	161966	128.753751498461	12.9786146285	0.0239952263481834	0.0192949587547581	0.0133815115883228
PL018L2	Zielonogorski	PL432	PL04	PL	3230.57572661768	0.0879486240278645	2946.45103664384	208504	284.124689973843	22.1677313306	0.0388856963218388	0.0286891209267558	0.02037380677927
PL019L2	Jeleniogorsko-walbrzyski	PL511	PL01	PL	766.677022815258	0.0728560917	710.819931336747	140118	55.8570914785114	10.6638416802	0.0347348265839129	0.0253281507434208	0.0127931143726663
PL020L2	Nowosadecki	PL212	PL06	PL	2330.88648406677	0.0728560917	2161.06720464131	257594	169.819279425459	16.2139848409	0.0325412973739946	0.0240845565088123	0.0162302378171932
PL021L2	Bialostocko-suwalski	PL341	PL0A	PL	525.807361611699	0.0728560917	487.499092257582	85964	38.308269354117	9.92498900951	0.0313647896689953	0.0240072237949358	0.0174840782360689
PL022L2	Koninski	PL414	PL0F	PL	3433.77852846083	0.0947630674811262	3108.38314205305	171789	325.395386407775	15.5470395187	0.0425377869765767	0.030486317821036	0.0217389626835136
PL024L2	Czestochowski	PL224	PL0C	PL	8056.94463610793	0.0723110534466325	7474.33848190977	408480	582.606154198159	24.7342385082	0.0330609760364298	0.0240460535340767	0.015204023876126
PL025L2	Radomski	PL124	PL07	PL	3880.29690877917	0.0728560917	3597.59364136993	287192	282.703267409242	8.78301510113	0.0307265790510748	0.0241317073614334	0.0179978052874918
PL026L2	Ciechanowsko-plocki	PL121	PL07	PL	2066.4270735154	0.089301229704464	1881.89259475587	222025	184.534478759522	22.6859471698	0.038044349026983	0.0297914708198049	0.0214654098576761
PL027L2	Kaliski	PL413	PL0F	PL	3739.69754347944	0.0728560917	3467.23779632144	213285	272.459747158002	19.4178524653	0.0298886964675852	0.0246257693691533	0.0183416258632614
PL028L2	Koszalinski	PL422	PL0G	PL	2800.30700686693	0.0826061179662623	2568.98451591593	160493	231.322490951	17.806820153	0.0348762731102668	0.0283653479284908	0.0193644969275047
PL029L1	Slupski	PL631	PL0B	PL	2160.38116255687	0.0667207716012966	2016.23886443817	171253	144.142298118701	32.4726417966	0.0286230875932794	0.0224604740532596	0.0156372099547576
PL030L1	Centralny slaski	PL226	PL0C	PL	2027.98382770389	0.0728560917	1880.23285198658	195530	147.750975717312	3.69597509439	0.0320270560809221	0.0250903304056297	0.0157387052134482
PL031L1	Ostrolecko-siedlecki	PL122	PL07	PL	1568.03509452721	0.107722519245627	1399.12240387918	142950	168.912690648026	16.5794607276	0.0506160821201347	0.0371891025916408	0.0199173345338514
PL032L1	Piotrkowsko-skierniewicki	PL112	PL05	PL	5728.63890357745	0.0728560917	5311.27266230222	147529	417.366241275226	15.0965475452	0.0335573152083708	0.0217609265761532	0.017537849915476
PL033L1	Legnicki	PL512	PL01	PL	1220.3011840386	0.0728560917	1131.39480907266	119944	88.9063749659347	12.0585333961	0.0327592766033478	0.0239400860709085	0.0161567290257436
PL034L1	Pilski	PL411	PL0F	PL	1962.17951463891	0.0608342962358875	1842.81170477738	90823	119.367809861534	6.99658156614	0.026445009835285	0.0206507477329314	0.0137385386676711
PL035L1	Bydgoski	PL611	PL02	PL	709.202620785295	0.0728560917	657.532889611481	87311	51.6697311738137	2.6917504007	0.0323533255150658	0.0232977536004724	0.0172050125844618
PL036L1	Swietokrzyski	PL330	PL0D	PL	1061.09305193277	0.0728560917	983.785959238922	116081	77.3070926938466	7.88845940865	0.0331152671431651	0.023432680888893	0.0163081436679419
PL037L1	Poznanski	PL412	PL0F	PL	1427.19348390181	0.0728560917	1323.21374456502	104297	103.979739336793	8.83794415474	0.0317521055469403	0.0244802787678801	0.0166237073851796
PL038L1	Szczecinski	PL421	PL0G	PL	957.111931192823	0.0728560917	887.380496566675	82303	69.7314346261484	4.95052060572	0.0337782279047051	0.0238733378723926	0.0152045259229024
PL039L1	Kaliski	PL413	PL0F	PL	2612.08176342624	0.0728560917	2421.77569494216	138404	190.30606848408	10.994580469	0.0338279811949089	0.0227784875135209	0.0162496229915702
PL040L1	Krosniensko-przemyski	PL322	PL09	PL	1116.46398643092	0.0728560917	1035.12278385576	122434	81.3412025751584	10.6014158517	0.0308933985128298	0.0250167442011401	0.0169459489860301
PL041L1	Chelmsko-zamojski	PL312	PL03	PL	1542.64429882585	0.095118825610356	1395.90978478703	138424	146.734514038826	14.3599523683	0.041043615578558	0.03072578825023	0.0233494217815681
PL042L1	Chelmsko-zamojski	PL312	PL03	PL	557.515969333271	0.095118825610356	504.485705071271	88846	53.030264262	5.9886119859	0.0443497866969083	0.0320855250828667	0.0186835138305811
PL043L1	Lodzki	PL111	PL05	PL	957.862661218177	0.0728560917	888.07653133646	95180	69.7861298817176	4.29593861145	0.0302184381887849	0.024597985115815	0.0180396683954001
PL044L1	Legnicki	PL512	PL01	PL	1224.83712024922	0.0728560917	1135.60027469878	99572	89.2368455504409	8.33354926741	0.0329494778529218	0.0255390328181786	0.0143675810288996
PL045L1	Rzeszowsko-tarnobrzeski	PL321	PL09	PL	1805.41850844142	0.0728560917	1673.88277203353	191552	131.535736407885	24.1550071615	0.032708107686349	0.0244147843302982	0.0157331996833528
PL046L1	Piotrkowsko-skierniewicki	PL112	PL05	PL	797.330542904486	0.0728560917	739.240155755426	76205	58.09038714906	2.47391836112	0.0365480261538365	0.0248128538054114	0.0114952117407521
PL047L1	Lomzynski	PL342	PL0A	PL	2256.04070221801	0.0728560917	2091.67439393828	88279	164.366308279727	7.52496659984	0.0288671824898077	0.0252159598681672	0.0187729493420251
PL048L1	Poznanski	PL412	PL0F	PL	1785.55380247633	0.0728560917	1655.46533090783	113229	130.088471568499	10.1230930378	0.0313155880604563	0.0239030774096303	0.0176374262299134
PL049L1	Jeleniogorsko-walbrzyski	PL511	PL01	PL	877.782060033691	0.0728560917	813.830289775262	106561	63.9517702584295	6.13063321077	0.0332791303484738	0.0228429246904802	0.0167340366610461
PL051L1	Gdanski	PL632	PL0B	PL	1824.8556983267	0.0728560917	1691.90384423014	79064	132.951854096558	3.71553197627	0.0345757341136351	0.0243692661250705	0.0139110914612944
PL052L1	Elcki	PL623	PL0E	PL	996.295999019584	0.0447135034645935	951.748114415661	70274	44.5478846039227	5.46030304298	0.0205559724328309	0.0155721562432432	0.0085853747885194
PL506L2	Bielsko-bialski	PL225	PL0C	PL	3622.25747417947	0.0897146325444474	3297.28797590209	360869	324.969498277389	9.17046170531	0.0376240032874837	0.0283891811025276	0.0237014481544361
PL508L1	Rybnicko-jastrzebski	PL227	PL0C	PL	1202.37180456591	0.07143178964712	1116.48423474453	138773	85.8875698213803	1.86442343345	0.0346179189152748	0.0246161102834643	0.0121977604483809
PL511L2	Jeleniogorsko-walbrzyski	PL511	PL01	PL	789.774403288515	0.0728560917	732.234526940214	179911	57.5398763483008	6.55883208539	0.0301276428785592	0.0241969326706323	0.0185315161508085
PL512L2	Elblaski	PL621	PL0E	PL	3004.98415072788	0.0782084388018714	2769.96903167509	160080	235.015119052795	13.2600620861	0.0332373974513273	0.0261199628298499	0.0188510785206942
PL513L2	Torunsko-wloclawski	PL612	PL02	PL	2320.44197881464	0.0728560917	2151.38364522159	183917	169.058333593049	16.2354433688	0.0323495231211408	0.0239515873191331	0.0165549812597261
PL514L2	Krakowsko-tarnowski	PL211	PL06	PL	3293.1996517615	0.0728560917	3053.26999594636	304315	239.929655815144	15.7451337754	0.0352902875995281	0.0251279197904344	0.0124378843100375
PL516L2	Legnicki	PL512	PL01	PL	1630.94308342472	0.0728560917	1512.11894458125	133943	118.824138843472	7.2560902895	0.0330617389804483	0.0254566157877865	0.0143377369317652
PL517L2	Bydgoski	PL611	PL02	PL	1894.86303946693	0.0728560917	1756.81072410459	129288	138.052315362343	7.43614266647	0.0333521947476503	0.0255811104367669	0.0139227865155828
PT001L2	Oeste	PT16B	PT13	PT	12389.3040134118	0.0552482713169297	11704.8163838509	2817012	684.487629560899	40.4659628879	0.0262723241583598	0.0177651390493722	0.0112108081091977
PT002L2	Grande Porto	PT114	PT11	PT	9689.62845357983	0.141090970482765	8322.50937144684	1304983	1367.11908213299	10.2169869475	0.0652274410826326	0.0482058031171817	0.0276577262829507
PT003L1	Cavado	PT112	PT11	PT	1574.22812923891	0.0549187771218124	1487.77344547035	249361	86.4546837685591	5.33755704273	0.023230483489626	0.0180374067065816	0.0136508869256049
PT005L2	Baixo Vouga	PT161	PT12	PT	3634.60758648	0.0567221584520627	3428.44479904861	279639	206.162787431388	17.2234886535	0.0259455139134252	0.0182284914228691	0.0125481531157685
PT006L0	Peninsula de Setubal	PT172	PT13	PT	336.996811192185	0.0888435270352397	307.056825886242	121884	29.9399853059425	1.75860160274	0.0393438064224841	0.0299724096282005	0.0195273109845552
PT008L2	Baixo Vouga	PT161	PT12	PT	1492.6230627963	0.0567221584520627	1407.95826091917	141738	84.664801877135	4.57794493246	0.0270282351470286	0.0188664080320554	0.0108275152729788
PT009L1	Algarve	PT150	PT15	PT	615.377118257899	0.0597518528024768	578.607195269741	120774	36.7699229881584	4.92697628091	0.0263180476689122	0.0204376768411437	0.0129961282924209
PT014L0	Dao-Lafoes	PT165	PT12	PT	2458.28783222723	0.045833895427163	2345.61492479506	99604	112.67290743217	5.40209532359	0.0191410370965261	0.0162114077973898	0.0104814505332471
PT016L0	Minho-Lima	PT111	PT11	PT	520.120474265294	0.0356799686048688	501.562592072759	89333	18.5578821925351	3.45145515241	0.0161822023832866	0.0123058928658514	0.00719187335573074
PT019L0	Grande Porto	PT114	PT11	PT	434.112456540504	0.141090970482765	372.863108748547	61342	61.2493477919568	0.885299057125	0.0636453106679809	0.0458145191292439	0.0316311406855402
PT505L1	Ave	PT113	PT11	PT	882.733041246807	0.0574842088218548	831.989830769824	180862	50.7432104769825	2.8635863492	0.025550201809689	0.0192253879928638	0.012708619019302
RO001L1	Ilfov	RO322	RO	RO	9940.92229558912	0.046006385546415	9483.57639177129	2183792	457.345903817826	12.1860924454	0.0195982328545775	0.0160692241075384	0.0103389285842992
RO002L1	Cluj	RO113	RO	RO	1958.33683225074	0.117615641729205	1728.00578900363	375351	230.331043247109	6.97111800254	0.0505584322366738	0.0407538988060779	0.0263033106864533
RO003L1	Timis	RO424	RO	RO	1396.80175432053	0.114940328496973	1236.25290183378	341289	160.548852486749	2.74519686262	0.0510981448242249	0.0361325675042819	0.0277096161684662
RO004L1	Dolj	RO411	RO	RO	1406.54920172609	0.120700074294793	1236.77860857847	288981	169.770593147621	3.88544012309	0.0559150958867292	0.0415020782065992	0.0232829002014646
RO005L1	Braila	RO221	RO	RO	862.884759448275	0.0604319212028156	810.738975658186	186229	52.1457837900887	2.69951311752	0.0264874777267103	0.0198732459938196	0.0140711974822857
RO006L1	Bihor	RO111	RO	RO	923.425858383627	0.100485924128484	830.634557639809	210828	92.7913007438176	2.41069752494	0.0431368611994711	0.032711719237706	0.0246373436913069
RO007L1	Bacau	RO211	RO	RO	853.422200121162	0.120946021933085	750.204179987127	167136	103.218020134035	2.59631539149	0.0479762905788857	0.0387018109244641	0.0342679204297353
RO008L1	Arad	RO421	RO	RO	807.912148302359	0.0819982061149191	741.664801443115	179785	66.247346859244	6.01684152689	0.0371927820875316	0.0269928245089669	0.0178125995184205
RO009L1	Sibiu	RO126	RO	RO	990.322041750106	0.0722038881800236	918.816939785368	179651	71.5051019647374	6.509504066	0.0326643181900654	0.0246101142639467	0.0149294557260115
RO010L1	Mures	RO125	RO	RO	848.567448514401	0.104450666374797	759.934013053111	162532	88.6334354612903	1.61496833217	0.0488912097380932	0.0365095868556664	0.0190498697810374
RO011L1	Neamt	RO214	RO	RO	500.003011579014	0.0952654257365878	452.370011811363	97480	47.6329997676508	1.76669755655	0.0448587900687449	0.0318603867515219	0.0185462489163209
RO012L1	Calarasi	RO312	RO	RO	289.526683569366	0.0741331290540573	268.063164571725	75082	21.4635189976411	2.75185559255	0.0327847699787408	0.0246099032888668	0.0167384557864497
RO013L1	Giurgiu	RO314	RO	RO	245.396241242852	0.0579920225780241	231.165216880134	64053	14.2310243627177	1.23768419502	0.0271338573455691	0.0191642206195554	0.0116939446128996
RO014L1	Alba	RO121	RO	RO	893.39466679757	0.0669352552050652	833.595066776631	93609	59.7996000209396	3.00690551815	0.0297734956308021	0.0230210772844518	0.0141406822898113
RO015L1	Vrancea	RO226	RO	RO	674.973075547218	0.0702733669271748	627.540444943325	105859	47.4326306038934	3.14070571459	0.0304109867225582	0.0225033241936691	0.0173590560109475
RO016L1	Gorj	RO412	RO	RO	467.841792098732	0.0699091593430251	435.135365707576	94862	32.7064263911567	2.79577398932	0.0300397090080676	0.0234707693507222	0.0163986809842353
RO017L1	Tulcea	RO225	RO	RO	263.661434152852	0.0441635374121749	252.017212541495	80388	11.6442216113572	4.68891865466	0.0193707636560708	0.0152240797000723	0.0095686940560318
RO018L1	Dambovita	RO313	RO	RO	791.763088429894	0.10580669697408	707.989251257131	110989	83.7738371727636	2.30669497709	0.0474896637636533	0.0365233279930773	0.0217937052173495
RO020L1	Vaslui	RO216	RO	RO	406.734193885282	0.0809667570169694	373.802245238479	71275	32.9319486468025	3.06800244136	0.0359734887261743	0.0273407189513891	0.017652549339406
RO021L1	Neamt	RO214	RO	RO	357.53964807919	0.0952654257365878	323.478481287216	73220	34.0611667919738	1.70858185604	0.0427132932790372	0.0304163399288798	0.0221357925286708
RO022L1	Bistrita-Nasaud	RO112	RO	RO	428.131967561972	0.0571030566610374	403.684323559879	88146	24.4476440020927	NA	0.0256008126508664	0.0184588731528548	0.0130433708573163
RO501L1	Constanta	RO223	RO	RO	1425.22373630458	0.122789548558663	1250.22115712865	373413	175.002579175929	6.42489035431	0.0561763142600727	0.0398362753751375	0.0267769589234528
RO502L1	Iasi	RO213	RO	RO	1653.36631097634	0.139273014103424	1423.0970014296	382374	230.269309546733	9.47665677409	0.0612699163676455	0.0440113529114111	0.0339917448243674
RO503L1	Galati	RO224	RO	RO	952.757677202958	0.102821170936106	854.794017214585	265558	97.9636599883728	4.72990460802	0.0487251279944089	0.0342688757851435	0.0198271671565536
RO504L1	Brasov	RO122	RO	RO	2166.77557516144	0.101463942033573	1946.9259838035	345319	219.849591357942	11.3644557201	0.04591996462968	0.0352146580275425	0.0203293193763504
RO505L1	Prahova	RO316	RO	RO	2008.07772928673	0.149970940236115	1706.92442415839	268011	301.153305128332	3.91811642267	0.0635205262894977	0.0456390360420052	0.0408113779046121
RO506L1	Arges	RO311	RO	RO	1261.87421928827	0.128842621482638	1099.29103689382	188995	162.583182394458	2.80277446163	0.0566733584798138	0.0440196270251691	0.0281496359776552
RO507L1	Satu Mare	RO115	RO	RO	834.87016595912	0.0654881590304837	780.196055760983	160237	54.6741101981371	6.28716281574	0.0297293532653729	0.0216411682569525	0.0141176375081583
RO508L1	Buzau	RO222	RO	RO	1062.56653862989	0.0863373223720414	970.827388842461	139479	91.7391497874333	4.32840339799	0.0377703093581239	0.0279612562102759	0.0206057568036416
RO509L1	Satu Mare	RO115	RO	RO	587.683208615211	0.0654881590304837	549.196917189873	126694	38.4862914253379	8.87609311657	0.029530246311389	0.0223831717872628	0.0135747409318319
RO510L1	Botosani	RO212	RO	RO	502.136373024437	0.080436165847308	461.746448445877	126712	40.3899245785593	4.46683010561	0.0363986154478276	0.027378286545973	0.0166592638535075
RO511L1	Valcea	RO415	RO	RO	754.419790749085	0.074798439056226	697.990368007928	117151	56.4294227411561	3.33764541224	0.0350040087381179	0.024978251129074	0.0148161791890341
RO512L1	Suceava	RO215	RO	RO	546.202598444085	0.127819089940865	476.387479387626	116332	69.8151190564588	4.77196217827	0.0553702538940661	0.0411714684005861	0.0312773676462128
RO513L1	Mehedinti	RO413	RO	RO	635.256532295704	0.0536770967257803	601.157805965984	108924	34.0987263297203	3.72586030966	0.0238587536823713	0.0174240835389752	0.0123942595044338
SE001L1	Stockholms lan	SE010	SE01	SE	10091.7815703253	0.0749983784596929	9334.91431678151	2121781	756.867253543813	112.316947601	0.0326008134653148	0.0235480902850309	0.0188494747093472
SE002L1	Hallands lan	SE0A1	SE0A	SE	3777.96379045849	0.0629616016698656	3540.09713916046	954305	237.866651298023	64.279470003	0.0267419101372321	0.0223343670003816	0.013885324532252
SE003L1	Skane lan	SE044	SE04	SE	2021.96924737619	0.0629616016698656	1894.66282503417	621307	127.306422342018	26.3785739013	0.025933322216614	0.0208407641256981	0.0161875153275535
SE003L1	Skane lan	SE044	SE04	SE	2021.96924737619	0.0629616016698656	1894.66282503417	621307	127.306422342018	26.3785739013	0.0282235296739999	0.0204015041834514	0.0143365678124143
SE004L1	Jonkopings lan	SE091	SE09	SE	1204.56242413546	0.0629616016698656	1128.72124460055	160437	75.8411795349043	52.3673454081	0.0286783633021409	0.0193699927771479	0.0149132455905768
SE005L1	Vasterbottens lan	SE081	SE08	SE	623.389834751279	0.0629616016698656	584.140212290626	147163	39.2496224606534	179.881696788	0.0287204741585048	0.0206399041346046	0.0136012233767562
SE006L1	Uppsala lan	SE021	SE02	SE	2486.62120329462	0.0675911312044146	2318.54766328706	272306	168.073540007566	110.932337758	0.0283921258123411	0.0220633250851641	0.0171356803069095
SE007L1	Ostergotlands lan	SE023	SE02	SE	1087.88304311535	0.0648134134836852	1017.37362962003	195689	70.509413495325	64.6533664434	0.0275255022177768	0.0205124629890608	0.0167754482768476
SE008L1	Orebro lan	SE024	SE02	SE	1744.58839100371	0.0629616016698656	1634.74631165146	192321	109.842079352247	58.0172763049	0.0267262037282324	0.0227033348118003	0.0135320631298329
SE501L1	Vastmanlands lan	SE025	SE02	SE	1196.79360951133	0.0629616016698656	1121.44156698824	186974	75.3520425230931	46.4221168287	0.0272330658285683	0.0215951158201958	0.0141334200211015
SE501L1	Vastmanlands lan	SE025	SE02	SE	1196.79360951133	0.0629616016698656	1121.44156698824	186974	75.3520425230931	46.4221168287	0.0281951541269565	0.0198285909498687	0.0149378565930403
SE502L1	Ostergotlands lan	SE023	SE02	SE	1076.63126392851	0.0648134134836852	1006.85111665005	153575	69.7801472784612	46.980905337	0.0295136783665109	0.0224273425295735	0.0128723925876008
SE503L1	Skane lan	SE044	SE04	SE	896.986845944961	0.0629616016698656	840.511117447465	225033	56.4757284974958	16.3799001496	0.0270915185845879	0.0217211877840295	0.0141488953012483
SE503L1	Skane lan	SE044	SE04	SE	896.986845944961	0.0629616016698656	840.511117447465	225033	56.4757284974958	16.3799001496	0.0247959176617856	0.0213874743688968	0.0167782096391832
SE505L1	Vastra Gotalands lan	SE0A2	SE0A	SE	474.969882813003	0.0629616016698656	445.065018246148	104813	29.9048645668551	14.6725339534	0.0290729559830019	0.0212475912520346	0.0126410544348291
SI001L1	Osrednjeslovenska	SI00E	SI	SI	7463.11406513969	0.105168727219156	6678.22785781756	532638	784.886207322124	29.6987445237	0.0479289465037736	0.0351798299884199	0.0220599507269625
SI002L1	Podravska	SI002	SI	SI	2221.99706268422	0.0412336827808437	2130.37594066153	322080	91.6211220226874	25.4164075886	0.0178260415401775	0.0140207890765455	0.00938685216412073
SK001L1	Bratislavsky kraj	SK010	SK01	SK	7761.24784383546	0.0555640892175759	7330.00117620086	603636	431.246667634592	24.8758325183	0.0236527979692914	0.0178244780702763	0.0140868131780082
SK002L1	Kosicky kraj	SK042	SK04	SK	4959.5745440189	0.0877533307497745	4524.35535867945	359285	435.219185339452	21.702401686	0.0385631759796083	0.0285422837579269	0.0206478710122393
SK003L1	Banskobystricky kraj	SK032	SK03	SK	1722.08076862007	0.0801598362069857	1584.03905627229	111218	138.041712347785	9.89978699288	0.0358082305520787	0.0257431645092223	0.0186084411456848
SK004L1	Nitriansky kraj	SK023	SK02	SK	2944.18631808454	0.09138347103114	2675.13635297558	159326	269.049965108958	10.5527418856	0.0418219938640059	0.0302376667724402	0.0193238103946939
SK005L1	Presovsky kraj	SK041	SK04	SK	3528.42171473582	0.0969117643853385	3186.47614086523	168908	341.94557387059	11.476386555	0.0455019000784451	0.0324197331378961	0.0189901311689973
SK006L1	Zilinsky kraj	SK031	SK03	SK	2179.59614895033	0.0795308711227898	2006.25096852843	154115	173.345180421898	10.0503439682	0.0341731514164945	0.0270272285104053	0.01833049119589
SK007L1	Trnavsky kraj	SK021	SK02	SK	2731.06796046828	0.0693594068343415	2541.64270670592	128634	189.425253762355	9.00666997901	0.0312089163674709	0.0235116465662015	0.0146388439006691
SK008L1	Trenciansky kraj	SK022	SK02	SK	2653.12800476571	0.0695570384520541	2468.58427812	113125	184.54372664571	8.27602821384	0.0325891395340801	0.0243213472536098	0.0126465516643642
UK001L2	Kent CC	UKJ42	UKJ4	UK	45316.1274625221	0.092912478463982	41105.6937455895	12109738	4210.43371693265	104.08772127	0.0398362984560258	0.0315696046510986	0.0215065753568576
UK002L2	Worcestershire	UKG12	UKG1	UK	20486.0427728472	0.092912478463982	18582.6337649028	2865969	1903.40900794438	27.4909770885	0.040958023386907	0.0322828549317143	0.0196716001453607
UK003L1	Calderdale, Kirklees and Wakefield	UKE43	UKE4	UK	10861.6029513103	0.092912478463982	9852.42450101236	1160583	1009.17845029794	20.3550592463	0.0383979364446541	0.0321109031274569	0.022403638891871
UK004L1	Glasgow City	UKM34	UKM3	UK	9937.30553549923	0.092912478463982	9014.00584894215	1786651	923.299686557082	48.2393500578	0.0418013860534952	0.0302862347351956	0.0208248576752911
UK005L0	Bradford	UKE41	UKE4	UK	2117.84692243873	0.0868845159594069	1933.83881770652	521035	184.008104732208	5.0057272585	0.0376539463269957	0.0296772903635638	0.0195532792688474
UK006L2	East Merseyside	UKD51	UKD5	UK	4602.69745639009	0.0627715244449429	4313.77912049363	1504811	288.918335896467	9.79993665817	0.0268869892367339	0.021223231470873	0.014661303737336
UK007L1	East Lothian and Midlothian	UKM23	UKM2	UK	4465.85396738365	0.0345709506441823	4311.4651502931	833815	154.388817090546	24.8165295763	0.0148969699481313	0.0115538976587782	0.00812008303727275
UK008L2	South and West Derbyshire	UKF13	UKF1	UK	15053.5610097779	0.092912478463982	13654.8973466507	2769390	1398.66366312723	24.5941951841	0.0420610490835722	0.0299453859041078	0.020906043476302
UK009L1	Central Valleys	UKL15	UKL1	UK	3026.47119053261	0.0509851677368816	2872.16604923246	883619	154.305141300144	15.2251783012	0.0207159607270757	0.017318092729997	0.0129511142798089
UK010L2	East Derbyshire	UKF12	UKF1	UK	7213.5613301819	0.0496501103248143	6855.40721430356	910841	358.154115878345	12.5608382864	0.0217078490165794	0.0165614078287068	0.0113808534795281
UK011L2	Bristol, City of	UKK11	UKK1	UK	5896.54315974619	0.0738665472744973	5460.98587568069	891267	435.557284065506	12.7241619094	0.0315226570822172	0.0242789460189157	0.0180649441733644
UK012L1	Outer Belfast	UKN02	UKN	UK	2041.39461358874	0.0537921233956373	1931.58366263539	666618	109.810950953355	13.343826422	0.0230052493627264	0.0184811380058978	0.0123057360270131
UK012L1	Outer Belfast	UKN02	UKN	UK	2041.39461358874	0.0537921233956373	1931.58366263539	666618	109.810950953355	13.343826422	0.0243802822185081	0.0185248938285375	0.0108869473485918
UK012L1	Outer Belfast	UKN02	UKN	UK	2041.39461358874	0.0596220237062101	1919.68253554363	666618	121.712078045118	13.343826422	0.0268922293391461	0.0204501087164168	0.0122796856506472
UK013L2	Northumberland	UKC21	UKC2	UK	6051.14414126799	0.0704770257301485	5624.67749992701	1149591	426.466641340981	76.743575237	0.031213073025399	0.0213125865033833	0.0179513662013662
UK014L1	Leicestershire CC and Rutland	UKF22	UKF2	UK	6615.72152908053	0.092912478463982	6001.03844498613	835035	614.683084094397	18.5356159381	0.0422148057296	0.0299519564709713	0.0207457162634107
UK015L0	North of Northern Ireland	UKN04	UKN	UK	350.250363186548	0.0536431999568524	331.461812919172	107663	18.7885502673762	5.43148184266	0.0232851539296379	0.018439183364117	0.0119188626630974
UK015L0	North of Northern Ireland	UKN04	UKN	UK	350.250363186548	0.0483979149156834	333.298975909859	107663	16.9513872766898	5.43148184266	0.019784561395136	0.0156875936961768	0.0129257598243706
UK015L0	North of Northern Ireland	UKN04	UKN	UK	350.250363186548	0.0483979149156834	333.298975909859	107663	16.9513872766898	5.43148184266	0.022520801531607	0.0163381175697272	0.00953899581434922
UK016L1	Aberdeen City, Aberdeenshire and North East Moray	UKM10	UKM1	UK	2233.23796766777	0.0679107483	2081.57710615148	475203	151.66086151629	96.8775383137	0.0299270871759852	0.0227467523308558	0.015236908793159
UK017L1	Cambridgeshire CC	UKH12	UKH1	UK	3031.76021121404	0.092912478463982	2750.07185588166	274733	281.688355332382	12.384085394	0.0407227523868619	0.0321216831997737	0.0200680428773464
UK018L2	Devon CC	UKK43	UKK4	UK	1753.50761350858	0.092912478463982	1590.58487513204	326762	162.922738376545	22.6596018782	0.0415866476508416	0.0301542890125699	0.0211715418005705
UK019L2	Lincolnshire	UKF30	UKF3	UK	2171.29964110691	0.092912478463982	1969.55880996372	200316	201.740831143198	12.8558648901	0.0425923872045237	0.030860571023821	0.0194595202356373
UK022L0	Flintshire and Wrexham	UKL23	UKL2	UK	700.520508980043	0.0658121476867694	654.417749785437	134637	46.1027591946054	6.74441431635	0.0297712910484638	0.0221680262402159	0.0138728303980897
UK023L1	Hampshire CC	UKJ33	UKJ3	UK	2270.65385898624	0.092912478463982	2059.68178121402	514053	210.972077772216	2.5064718463	0.0428590790937765	0.0323005371929406	0.0177528621772649
UK025L2	Warwickshire	UKG13	UKG1	UK	4476.26090970486	0.092912478463982	4060.36041433274	544988	415.900495372117	7.01957532229	0.0414025253704295	0.0307311501036933	0.0207788029898593
UK026L1	East Riding of Yorkshire	UKE12	UKE1	UK	5586.23060322244	0.0707691850367151	5190.89761600523	590133	395.33298721721	33.9317328404	0.0308422732307235	0.0237928018669086	0.016134109939083
UK027L1	Stoke-on-Trent	UKG23	UKG2	UK	4032.93582579158	0.0470842406468741	3843.04810485661	467158	189.887720934971	11.8030249151	0.0206907721782389	0.0149340647560019	0.0114594037126333
UK029L1	South and West Derbyshire	UKF13	UKF1	UK	6615.04180993733	0.092912478463982	6000.42188023319	870901	614.619929704142	12.0840967205	0.0426865842304453	0.0316082871993944	0.0186176070341423
UK031L0	North and North East Somerset, South Gloucestershire	UKK12	UKK1	UK	593.071960215011	0.092912478463982	537.968174483942	175298	55.1037857310688	4.53346078975	0.0399223783484944	0.0311469740332394	0.0218431260822482
UK033L0	Surrey	UKJ23	UKJ2	UK	1594.88753281358	0.092912478463982	1446.70257926856	143338	148.184953545015	3.48955862791	0.0397498969108546	0.0316150595487859	0.0215475220043415
UK034L0	Kent CC	UKJ42	UKJ4	UK	430.953250834607	0.092912478463982	390.912316197454	134186	40.0409346371534	1.33576115849	0.0418444587073225	0.0304786583924562	0.0205893613642033
UK038L0	Suffolk	UKH14	UKH1	UK	366.987591996331	0.092912478463982	332.889865258424	114269	34.0977267379077	4.90964706116	0.0423387118670831	0.0327472087125813	0.0178265578843176
UK040L0	Kent CC	UKJ42	UKJ4	UK	408.22444902148	0.092912478463982	370.295303693301	113077	37.9291453281791	4.25242068085	0.0385308165797766	0.0307717959491247	0.0236098659350808
UK041L0	Kent CC	UKJ42	UKJ4	UK	491.861525616778	0.092912478463982	446.161452210647	118016	45.7000734061302	7.45416006534	0.0426234090188401	0.0310542407117271	0.0192348287334148
UK043L0	Staffordshire CC	UKG24	UKG2	UK	940.771230570131	0.092912478463982	853.36184387025	110237	87.4093866998811	5.20834913625	0.0413459754093912	0.030808753496634	0.0207577495579568
UK044L0	Darlington	UKC13	UKC1	UK	833.809730891104	0.0226369161	814.934849969558	104726	18.8748809215455	2.74368930902	0.00999560647820159	0.00775718109869218	0.00488412852310623
UK046L0	North Nottinghamshire	UKF15	UKF1	UK	379.646367388847	0.0857517953790118	347.091009776134	105481	32.5553576127136	1.03165918794	0.0398301102924894	0.0277723111603979	0.0181493739261245
UK050L1	Lancashire CC	UKD43	UKD4	UK	1288.26999683091	0.092912478463982	1168.57363849457	176550	119.696358336347	3.82456057819	0.043771776993209	0.0311411757752031	0.0179995256955699
UK051L0	Norfolk	UKH13	UKH1	UK	312.602169153164	0.092912478463982	283.557526843927	97335	29.0446423092374	2.38283042794	0.039429553336227	0.0315449932677107	0.0219379318600443
UK053L0	Hartlepool and Stockton-on-Tees	UKC11	UKC1	UK	340.259659890388	0.0503817662279929	323.116777248974	93361	17.1428826414139	1.31474994636	0.0233159674304888	0.0160372504601184	0.0110285483373857
UK054L0	Staffordshire CC	UKG24	UKG2	UK	534.327099179376	0.092912478463982	484.681444084151	93520	49.6456550952258	1.05005448159	0.0402814202582908	0.0311695933317774	0.0214614648739138
UK056L1	East Sussex CC	UKJ22	UKJ2	UK	673.196850537933	0.092912478463982	610.648462660307	181075	62.5483878776263	6.93207624987	0.0415450625042809	0.0302804534170842	0.0210869625426169
UK501L0	Calderdale, Kirklees and Wakefield	UKE43	UKE4	UK	3256.59708047579	0.092912478463982	2954.01857437021	418198	302.578506105573	5.55238709151	0.0421212576314429	0.0324695466950841	0.018321674137455
UK506L0	Barnsley, Doncaster and Rotherham	UKE31	UKE3	UK	3793.97040657421	0.092912478463982	3441.4632128804	303375	352.507193693811	7.70984117519	0.0415464119027387	0.0316860490209353	0.019680017540308
UK513L0	Medway	UKJ41	UKJ4	UK	519.054727956062	0.0482078173120672	494.032232455792	260417	25.0224955002706	2.48849022086	0.0201875285329961	0.0150757623172262	0.0129445264618448
UK515L1	East Sussex CC	UKJ22	UKJ2	UK	1991.01462497223	0.092912478463982	1806.02452150803	432526	184.990103464206	5.34710100407	0.0404891548409583	0.0319180818158639	0.0205052418071598
UK517L1	Bridgend and Neath Port Talbot	UKL17	UKL1	UK	1757.75138231466	0.0479413622426677	1673.48238656257	382568	84.268995752097	10.7045908086	0.0226369470396319	0.0160774425920917	0.00922697261094408
UK518L1	South and West Derbyshire	UKF13	UKF1	UK	2528.13749724724	0.092912478463982	2293.24197648027	343312	234.89552076697	5.55455590934	0.0416118991362358	0.0303156039106626	0.0209849754170836
UK519L0	Barnsley, Doncaster and Rotherham	UKE31	UKE3	UK	1966.20119619796	0.092912478463982	1783.51656990036	230042	182.684626297599	4.4633186198	0.0399446034009895	0.030538277348085	0.0224295977149075
UK520L1	Hampshire CC	UKJ33	UKJ3	UK	1580.11441433976	0.092912478463982	1433.30206784679	364226	146.81234649297	1.66753490633	0.0402419792851102	0.0295462794183079	0.0231242197605639
UK525L0	Milton Keynes	UKJ12	UKJ1	UK	1808.78364456327	0.0457065722448621	1726.11034423772	246932	82.6733003255561	4.04922623083	0.0211896887408302	0.0154176811318854	0.00909920237214652
UK528L0	Northamptonshire	UKF23	UKF2	UK	1496.52370698592	0.092912478463982	1357.47798028976	202574	139.045726696168	1.06315764377	0.0418983560453335	0.0291497417801409	0.0218643806385076
UK531L0	Halton and Warrington	UKD21	UKD2	UK	2423.56939019962	0.0665371371196182	2262.312021365	202108	161.257368834622	2.4477471255	0.0285327694332479	0.0220361763441867	0.0159681913421836
UK533L0	York	UKE21	UKE2	UK	1214.86131028335	0.0438348005916631	1161.60810700055	198473	53.2532032827971	3.72434342723	0.0195020356011717	0.0148215193924691	0.00951124559802231
UK535L0	Swindon	UKK14	UKK1	UK	1074.35716130448	0.0404473131669321	1030.90230074806	208918	43.4548605564182	2.98467522301	0.0184198136593923	0.0135009615577274	0.0085265379498124
UK539L1	Bournemouth and Poole	UKK21	UKK2	UK	2302.96859648662	0.0517916825602981	2183.69397799105	510572	119.27461849557	11.8197578534	0.024623513653357	0.0177556520147667	0.00941251689217434
UK540L0	Buckinghamshire CC	UKJ13	UKJ1	UK	1691.63324893615	0.092912478463982	1534.45941112542	173322	157.173837810736	4.21755187681	0.0398686861320692	0.0309778397805924	0.0220659525513203
UK542L0	Telford and Wrekin	UKG21	UKG2	UK	892.959733917738	0.0368334776714516	860.068921496973	165823	32.8908124207644	3.864608384	0.0161340650589221	0.0132495985171435	0.00744981409538599
UK543L0	North and North East Lincolnshire	UKE13	UKE1	UK	391.833057050407	0.0674915168432257	365.387649680756	159581	26.4454073696501	2.60273305551	0.0312154522825431	0.0217868266298384	0.0144892379308442
UK545L0	Peterborough	UKH11	UKH1	UK	1221.12424928657	0.0342235488962238	1179.33304383274	185422	41.7912054538233	4.55710323384	0.0149426366308483	0.0120038653707729	0.00727704689460264
UK546L0	Essex CC	UKH33	UKH3	UK	957.603845148022	0.092912478463982	868.63049850868	173627	88.9733466393419	4.35848290064	0.0437401555838892	0.0291757788593243	0.0199965440207685
UK548L0	Hampshire CC	UKJ33	UKJ3	UK	2095.55156379266	0.092912478463982	1900.84867425161	168002	194.702889541049	8.16833024663	0.0430508011754337	0.0297571411503697	0.0201045361381786
UK549L0	Bedfordshire CC	UKH22	UKH2	UK	1481.39994618554	0.092912478463982	1343.75940558903	159639	137.640540596508	6.26329154959	0.0385837840491208	0.0299475799201718	0.0243811144946895
UK551L0	Falkirk	UKM26	UKM2	UK	981.858061769447	0.0245399608543369	957.763303369109	156160	24.0947584003372	4.28880357809	0.011100156475967	0.00773256665764302	0.00570723772072683
UK552L0	Berkshire	UKJ11	UKJ1	UK	1656.96865494602	0.092912478463982	1503.01559047785	298105	153.953064468165	2.83770572025	0.038980314570523	0.0325300294659708	0.0214021344274882
UK553L1	Lancashire CC	UKD43	UKD4	UK	1635.38534030915	0.092912478463982	1483.43763509737	325032	151.947705211786	NA	0.0389050519572826	0.0320419180967861	0.0219655084099133
UK554L0	Kent CC	UKJ42	UKJ4	UK	720.9055962803	0.092912478463982	653.924470591342	155188	66.9811256889574	5.06141674332	0.0414426719819436	0.0324072659611696	0.0190625405208688
UK556L0	Hertfordshire	UKH23	UKH2	UK	833.809273007117	0.092912478463982	756.337986885775	145204	77.4712861213422	2.76848267624	0.0414199875828856	0.030264089568025	0.0212284013130714
UK557L1	Blackburn with Darwen	UKD41	UKD4	UK	1995.53402296256	0.0248875238718116	1945.87012232906	284553	49.6639006334929	NA	0.0110551643612126	0.00830788091716768	0.00552447859343134
UK558L1	Gwent Valleys	UKL16	UKL1	UK	1724.68451255737	0.058231702615613	1624.25319691638	238174	100.431315640994	4.12793680993	0.0272105352773251	0.0201393853308256	0.0108817820074624
UK559L1	Hartlepool and Stockton-on-Tees	UKC11	UKC1	UK	2097.6227698897	0.0503817662279929	1991.94082986261	464001	105.681940027098	7.0069233558	0.0226735718213604	0.01739046536425	0.0103177290423824
UK562L1	Lancashire CC	UKD43	UKD4	UK	3956.88024405264	0.092912478463982	3589.23669359254	359714	367.643550460096	NA	0.0402136160518042	0.0315293724829458	0.021169489929232
UK564L0	Warwickshire	UKG13	UKG1	UK	2395.83880640473	0.092912478463982	2173.23548490148	136141	222.603321503252	3.73032635561	0.0415239480438826	0.0310942956821995	0.0202942347379
UK566L1	Norfolk	UKH13	UKH1	UK	1504.01184214199	0.092912478463982	1364.2703742494	381240	139.741467892592	19.915634281	0.0404759391509679	0.0296631352419121	0.022773404071102
UK568L1	Cheshire CC	UKD22	UKD2	UK	5823.99588786499	0.092912478463982	5282.87399535942	482868	541.121892505576	NA	0.0412136706871638	0.0312583074217543	0.0204405003550639
UK569L1	Suffolk	UKH14	UKH1	UK	852.035151477407	0.092912478463982	772.870453815207	253579	79.1646976622003	12.2853046662	0.0394285408910024	0.0307299455151668	0.0227539920578128
UK571L1	Gloucestershire	UKK13	UKK1	UK	2409.23738789065	0.092912478463982	2185.38917097364	201369	223.84821691701	6.03630692254	0.0411357576127895	0.0302147328625784	0.0215619879886141
UK573L0	Berkshire	UKJ11	UKJ1	UK	477.862783018533	0.092912478463982	433.463367482585	114615	44.3994155359479	1.41305586788	0.0414964216128145	0.0326290212012221	0.0187870356499454
UK575L0	East Cumbria	UKD12	UKD1	UK	1763.67280776655	0.0544286933320165	1667.67840137461	108375	95.994406391942	14.6073149889	0.0235296299794867	0.0176702512482344	0.0132288121042954
